# Supplementary material for: 6,6′-Dimeth­oxy-2,2′,3,3′,5-penta­nitro-1,1′-biphen­yl
Source: Acta Crystallogr Sect E Struct Rep Online. 2008 May 3;64(Pt 6):o951. doi: 10.1107/S1600536808011926 (PMC2961469; doi:10.1107/S1600536808011926)
Supplement: Supplementary file 1 [file e-64-0o951-sup1.cif]

##############################################################################
###                                                                        ###
###        Electronic paper (Acta Crystallographica Section E)             ###
###                                                                        ###
##############################################################################
#                                                                            #
# This CIF contains the data in a paper accepted for publication in Acta     #
# Crystallographica Section E. It conforms to the requirements of Notes      #
# for Authors for Section E, and has been peer reviewed under the auspices   #
# of the IUCr Commission on Journals.                                        #
#                                                                            #
# Full details of the Crystallographic Information File format               #
# are given in the paper "The Crystallographic Information File (CIF):       #
# a New Standard Archive File for Crystallography" by S. R. Hall, F. H.      #
# Allen and I. D. Brown [Acta Cryst. (1991), A47, 655-685].                  #
#                                                                            #
# The current version of the core CIF dictionary is obtainable from          #
# ftp://ftp.iucr.org/pub/cif_core.dic. The current version number is 2.4.    #
#                                                                            #
# Software is freely available for graphical display of the structure(s) in  #
# this CIF.  For information consult the CIF home page http://www.iucr.org/  #
# cif/home.html                                                              #
#                                                                            #
# This file may be used for bona fide research purposes within the           #
# scientific community so long as proper attribution is given to the journal # 
# article from which it was obtained.                                        #
#                                                                            #
##############################################################################
                                             
data_global
_audit_creation_method     'form.cif (version 2.0)'
_journal_data_validation_number     ?
_journal_date_recd_electronic     2008-04-08
_journal_date_accepted     2008-04-24
_journal_name_full     'Acta Crystallographica, Section E'
_journal_year     2008
_journal_volume     64
_journal_issue      6
_journal_page_first     o951
_journal_page_last     o951
_journal_paper_category     QO
_journal_coeditor_code     SI2086
_publ_contact_author_name     'Prof. Bao-Ming Ji'
_publ_contact_author_address
;
College of Chemistry and Chemical Engineering
Luoyang Normal University
Luoyang 471022
P. R. China
;
_publ_contact_author_email     lyhxxjbm@126.com
_publ_contact_author_fax     '086 379 65523821'
_publ_contact_author_phone     '086 379 65523821'
_publ_section_title
;
6,6'-Dimethoxy-2,2',3,3',5-pentanitro-1,1'-biphenyl
;
loop_
    _publ_author_name
    _publ_author_address
    'Yuan-Yuan Jiang'
;
College of Chemistry and Molecular Engineering
Qingdao University of Science and Technology
Qingdao 266042
People's Republic of China
;
    'Shao-Bin Miao'
;
College of Chemistry and Chemical Engineering
Luoyang Normal University
Luoyang 471022
People's Republic of China
;
    'Dong-Sheng Deng'
;
College of Chemistry and Chemical Engineering
Luoyang Normal University
Luoyang 471022
People's Republic of China
;
    'Bao-Ming Ji'
;
College of Chemistry and Chemical Engineering
Luoyang Normal University
Luoyang 471022
People's Republic of China
;
data_I
_audit_creation_method     SHELXL-97
_chemical_name_systematic
;
6,6'-Dimethoxy-2,2',3,3',5-pentanitro-1,1'-biphenyl
;
_chemical_name_common     ?
_chemical_formula_moiety     'C14 H9 N5 O12'
_chemical_formula_sum     'C14 H9 N5 O12'
_chemical_formula_iupac     'C14 H9 N5 O12'
_chemical_formula_weight     439.26
_chemical_melting_point     ?
_symmetry_cell_setting     Triclinic
_symmetry_space_group_name_H-M     'P -1'
_symmetry_space_group_name_Hall     '-P 1'
loop_
    _symmetry_equiv_pos_as_xyz
    'x, y, z'
    '-x, -y, -z'
_cell_length_a     10.3765(13)
_cell_length_b     10.4423(13)
_cell_length_c     10.4429(13)
_cell_angle_alpha     82.5650(10)
_cell_angle_beta     62.2850(10)
_cell_angle_gamma     60.5200(10)
_cell_volume     864.73(19)
_cell_formula_units_Z     2
_cell_measurement_reflns_used     2971
_cell_measurement_theta_min     2.43
_cell_measurement_theta_max     25.50
_cell_measurement_temperature     291(2)
_exptl_crystal_description     block
_exptl_crystal_colour     yellow
_exptl_crystal_size_max     0.41
_exptl_crystal_size_mid     0.34
_exptl_crystal_size_min     0.29
_exptl_crystal_density_diffrn     1.687
_exptl_crystal_density_meas     ?
_exptl_crystal_density_method     'not measured'
_exptl_crystal_F_000     448
_exptl_absorpt_coefficient_mu     0.151
_exptl_absorpt_correction_type     multi-scan
_exptl_absorpt_process_details     '(SADABS; Sheldrick, 1996)'
_exptl_absorpt_correction_T_min     0.9404
_exptl_absorpt_correction_T_max     0.9580
_exptl_special_details
;
;
_diffrn_ambient_temperature     291(2)
_diffrn_radiation_type     MoK\a
_diffrn_radiation_wavelength     0.71073
_diffrn_radiation_source     'fine-focus sealed tube'
_diffrn_radiation_monochromator     graphite
_diffrn_measurement_device_type     'Bruker APEXII CCD area-detector'
_diffrn_measurement_method     '\f and \w'
_diffrn_detector_area_resol_mean     ?
_diffrn_reflns_number     6598
_diffrn_reflns_av_R_equivalents     0.0132
_diffrn_reflns_av_sigmaI/netI     0.0189
_diffrn_reflns_theta_min     2.43
_diffrn_reflns_theta_max     25.50
_diffrn_reflns_theta_full     25.50
_diffrn_measured_fraction_theta_max     0.990
_diffrn_measured_fraction_theta_full     0.990
_diffrn_reflns_limit_h_min     -12
_diffrn_reflns_limit_h_max     12
_diffrn_reflns_limit_k_min     -12
_diffrn_reflns_limit_k_max     12
_diffrn_reflns_limit_l_min     -12
_diffrn_reflns_limit_l_max     12
_diffrn_standards_number     0
_diffrn_standards_interval_count     ?
_diffrn_standards_interval_time     ?
_diffrn_standards_decay_%     ?
_refine_special_details
;
Refinement of <i>F</i>^2^ against ALL reflections. The weighted <i>R</i>-factor
<i>wR</i> and
goodness of fit <i>S</i> are based on <i>F</i>^2^, conventional
<i>R</i>-factors <i>R</i> are based
on <i>F</i>, with <i>F</i> set to zero for negative <i>F</i>^2^. The threshold
expression of
<i>F</i>^2^ > \s(<i>F</i>^2^) is used only for calculating <i>R</i>-factors(gt)
<i>etc</i>. and is
not relevant to the choice of reflections for refinement. <i>R</i>-factors
based
on <i>F</i>^2^ are statistically about twice as large as those based on
<i>F</i>, and <i>R</i>-
factors based on ALL data will be even larger.
;
_reflns_number_total     3194
_reflns_number_gt     2686
_reflns_threshold_expression     I>2\s(I)
_refine_ls_structure_factor_coef     Fsqd
_refine_ls_matrix_type     full
_refine_ls_R_factor_all     0.0493
_refine_ls_R_factor_gt     0.0414
_refine_ls_wR_factor_gt     0.1104
_refine_ls_wR_factor_ref     0.1171
_refine_ls_goodness_of_fit_ref     1.019
_refine_ls_restrained_S_all     1.019
_refine_ls_number_reflns     3194
_refine_ls_number_parameters     282
_refine_ls_number_restraints     0
_refine_ls_hydrogen_treatment     constr
_refine_ls_weighting_scheme     calc
_refine_ls_weighting_details
               'w=1/[\s^2^(Fo^2^)+(0.059P)^2^+0.3851P] where P=(Fo^2^+2Fc^2^)/3'
_atom_sites_solution_hydrogens     geom
_atom_sites_solution_primary     direct
_atom_sites_solution_secondary     difmap
_refine_ls_shift/su_max     0.000
_refine_ls_shift/su_mean     0.000
_refine_diff_density_max     0.252
_refine_diff_density_min     -0.215
_refine_ls_extinction_method     none
_refine_ls_extinction_coef     ?
loop_
    _atom_type_symbol
    _atom_type_description
    _atom_type_scat_dispersion_real
    _atom_type_scat_dispersion_imag
    _atom_type_scat_source
    'C' 'C' 0.0033 0.0016
                         'International Tables Vol C Tables 4.2.6.8 and 6.1.1.4'
    'H' 'H' 0.0000 0.0000
                         'International Tables Vol C Tables 4.2.6.8 and 6.1.1.4'
    'N' 'N' 0.0061 0.0033
                         'International Tables Vol C Tables 4.2.6.8 and 6.1.1.4'
    'O' 'O' 0.0106 0.0060
                         'International Tables Vol C Tables 4.2.6.8 and 6.1.1.4'
_computing_data_collection     'APEX2 (Bruker, 2004)'
_computing_cell_refinement     'SAINT (Bruker, 2004)'
_computing_data_reduction     'SAINT (Bruker, 2004)'
_computing_structure_solution     'SHELXS97 (Sheldrick, 2008)'
_computing_structure_refinement     'SHELXL97 (Sheldrick, 2008)'
_computing_molecular_graphics     'SHELXTL (Sheldrick, 2008)'
_computing_publication_material     'SHELXTL (Sheldrick, 2008)'
loop_
    _atom_site_type_symbol
    _atom_site_label
    _atom_site_fract_x
    _atom_site_fract_y
    _atom_site_fract_z
    _atom_site_U_iso_or_equiv
    _atom_site_adp_type
    _atom_site_calc_flag
    _atom_site_refinement_flags
    _atom_site_occupancy
    _atom_site_disorder_assembly
    _atom_site_disorder_group
    O O1 0.36354(18) 0.70656(16) 0.19497(14) 0.0448(3) Uani d . 1 . .
    O O2 0.69388(15) 0.72440(14) 0.24022(14) 0.0382(3) Uani d . 1 . .
    O O3 0.4217(2) 0.40331(19) 0.2500(2) 0.0678(5) Uani d . 1 . .
    O O4 0.1905(2) 0.4489(2) 0.4428(3) 0.0852(6) Uani d . 1 . .
    O O5 0.2186(3) 0.6187(2) 0.84423(19) 0.0803(6) Uani d . 1 . .
    O O6 0.2172(2) 0.8273(2) 0.83302(16) 0.0648(5) Uani d . 1 . .
    O O7 0.5003(2) 0.8533(2) 0.57692(17) 0.0582(4) Uani d . 1 . .
    O O8 0.2549(2) 1.03379(17) 0.61824(19) 0.0640(5) Uani d . 1 . .
    O O9 0.2989(2) 1.33902(17) 0.06894(18) 0.0571(4) Uani d . 1 . .
    O O10 0.0962(2) 1.3106(2) 0.2303(2) 0.0846(7) Uani d . 1 . .
    O O11 0.0882(2) 1.0384(2) 0.2635(2) 0.0761(6) Uani d . 1 . .
    O O12 0.04620(19) 1.1239(2) 0.46358(18) 0.0702(5) Uani d . 1 . .
    N N1 0.3036(2) 0.4748(2) 0.3675(2) 0.0507(5) Uani d . 1 . .
    N N2 0.2378(2) 0.7181(2) 0.77767(18) 0.0484(4) Uani d . 1 . .
    N N3 0.3645(2) 0.90493(19) 0.58132(16) 0.0404(4) Uani d . 1 . .
    N N4 0.2444(2) 1.26902(17) 0.15879(17) 0.0391(4) Uani d . 1 . .
    N N5 0.1327(2) 1.06936(18) 0.3386(2) 0.0433(4) Uani d . 1 . .
    C C1 0.3442(2) 0.69672(19) 0.33107(19) 0.0316(4) Uani d . 1 . .
    C C2 0.3056(2) 0.59612(19) 0.4225(2) 0.0351(4) Uani d . 1 . .
    C C3 0.2736(2) 0.6019(2) 0.5661(2) 0.0371(4) Uani d . 1 . .
    H H3 0.2441 0.5362 0.6249 0.045 Uiso calc R 1 . .
    C C4 0.2859(2) 0.7060(2) 0.62141(19) 0.0351(4) Uani d . 1 . .
    C C5 0.3359(2) 0.80022(19) 0.52985(19) 0.0314(4) Uani d . 1 . .
    C C6 0.3661(2) 0.79704(18) 0.38642(18) 0.0283(4) Uani d . 1 . .
    C C7 0.4211(2) 0.89880(18) 0.28967(17) 0.0280(4) Uani d . 1 . .
    C C8 0.5928(2) 0.85656(18) 0.21610(18) 0.0287(4) Uani d . 1 . .
    C C9 0.6454(2) 0.9505(2) 0.12600(18) 0.0330(4) Uani d . 1 . .
    H H9 0.7584 0.9224 0.0769 0.040 Uiso calc R 1 . .
    C C10 0.5303(2) 1.08464(19) 0.10979(18) 0.0331(4) Uani d . 1 . .
    H H10 0.5660 1.1471 0.0507 0.040 Uiso calc R 1 . .
    C C11 0.3623(2) 1.12714(18) 0.18047(18) 0.0308(4) Uani d . 1 . .
    C C12 0.3096(2) 1.03275(19) 0.26904(18) 0.0302(4) Uani d . 1 . .
    C C13 0.2548(4) 0.6888(3) 0.1570(3) 0.0651(7) Uani d . 1 . .
    H H13A 0.3124 0.5908 0.1070 0.098 Uiso calc R 1 . .
    H H13B 0.2243 0.7609 0.0946 0.098 Uiso calc R 1 . .
    H H13C 0.1559 0.7028 0.2442 0.098 Uiso calc R 1 . .
    C C14 0.8715(2) 0.6715(2) 0.1654(3) 0.0536(6) Uani d . 1 . .
    H H14A 0.9102 0.6645 0.0619 0.080 Uiso calc R 1 . .
    H H14B 0.9285 0.5755 0.1910 0.080 Uiso calc R 1 . .
    H H14C 0.8939 0.7394 0.1934 0.080 Uiso calc R 1 . .
loop_
    _atom_site_aniso_label
    _atom_site_aniso_U_11
    _atom_site_aniso_U_22
    _atom_site_aniso_U_33
    _atom_site_aniso_U_12
    _atom_site_aniso_U_13
    _atom_site_aniso_U_23
    O1 0.0591(9) 0.0572(9) 0.0359(7) -0.0397(8) -0.0238(7) 0.0089(6)
    O2 0.0289(6) 0.0334(7) 0.0451(7) -0.0130(5) -0.0157(6) 0.0099(5)
    O3 0.0824(13) 0.0479(9) 0.0718(12) -0.0313(9) -0.0322(10) -0.0061(8)
    O4 0.0745(13) 0.0756(13) 0.1234(17) -0.0582(11) -0.0347(12) 0.0068(12)
    O5 0.1272(17) 0.1048(15) 0.0559(10) -0.0899(15) -0.0508(11) 0.0482(10)
    O6 0.0882(13) 0.0741(12) 0.0384(8) -0.0475(10) -0.0264(8) 0.0091(8)
    O7 0.0600(10) 0.0829(12) 0.0526(9) -0.0446(9) -0.0309(8) 0.0070(8)
    O8 0.0900(13) 0.0396(9) 0.0696(11) -0.0276(9) -0.0460(10) 0.0029(7)
    O9 0.0681(10) 0.0444(8) 0.0624(10) -0.0317(8) -0.0342(8) 0.0286(7)
    O10 0.0399(9) 0.0592(11) 0.1113(16) -0.0129(8) -0.0246(10) 0.0458(11)
    O11 0.0482(10) 0.0769(12) 0.1132(16) -0.0263(9) -0.0453(10) -0.0055(11)
    O12 0.0383(8) 0.0812(12) 0.0476(10) -0.0124(8) -0.0077(7) 0.0123(9)
    N1 0.0541(11) 0.0396(9) 0.0703(13) -0.0277(9) -0.0332(10) 0.0094(9)
    N2 0.0543(11) 0.0646(12) 0.0385(9) -0.0381(10) -0.0243(8) 0.0213(9)
    N3 0.0540(10) 0.0481(10) 0.0313(8) -0.0321(9) -0.0224(7) 0.0098(7)
    N4 0.0467(10) 0.0305(8) 0.0402(9) -0.0181(7) -0.0226(8) 0.0103(7)
    N5 0.0327(8) 0.0344(9) 0.0536(11) -0.0137(7) -0.0189(8) 0.0149(7)
    C1 0.0280(8) 0.0314(9) 0.0333(9) -0.0139(7) -0.0132(7) 0.0033(7)
    C2 0.0309(9) 0.0296(9) 0.0464(10) -0.0163(7) -0.0173(8) 0.0042(8)
    C3 0.0335(9) 0.0347(10) 0.0450(11) -0.0203(8) -0.0185(8) 0.0158(8)
    C4 0.0338(9) 0.0400(10) 0.0328(9) -0.0198(8) -0.0162(8) 0.0116(8)
    C5 0.0305(9) 0.0312(9) 0.0340(9) -0.0153(7) -0.0166(7) 0.0064(7)
    C6 0.0247(8) 0.0257(8) 0.0322(9) -0.0112(7) -0.0132(7) 0.0055(7)
    C7 0.0317(9) 0.0279(8) 0.0263(8) -0.0158(7) -0.0136(7) 0.0036(6)
    C8 0.0308(9) 0.0288(8) 0.0281(8) -0.0143(7) -0.0147(7) 0.0022(7)
    C9 0.0314(9) 0.0375(9) 0.0306(9) -0.0202(8) -0.0109(7) 0.0026(7)
    C10 0.0427(10) 0.0336(9) 0.0288(9) -0.0250(8) -0.0146(8) 0.0060(7)
    C11 0.0383(9) 0.0271(8) 0.0288(8) -0.0156(7) -0.0177(7) 0.0048(7)
    C12 0.0303(9) 0.0311(9) 0.0281(8) -0.0153(7) -0.0127(7) 0.0037(7)
    C13 0.098(2) 0.0792(18) 0.0680(15) -0.0620(16) -0.0593(15) 0.0260(13)
    C14 0.0295(10) 0.0445(12) 0.0705(15) -0.0120(9) -0.0182(10) 0.0085(10)
_geom_special_details
;
All e.s.d.'s (except the e.s.d. in the dihedral angle between two l.s. planes)
are estimated using the full covariance matrix. The cell e.s.d.'s are taken
into account individually in the estimation of e.s.d.'s in distances, angles
and torsion angles; correlations between e.s.d.'s in cell parameters are only
used when they are defined by crystal symmetry. An approximate (isotropic)
treatment of cell e.s.d.'s is used for estimating e.s.d.'s involving l.s.
planes.
;
loop_
    _geom_bond_atom_site_label_1
    _geom_bond_atom_site_label_2
    _geom_bond_site_symmetry_2
    _geom_bond_distance
    _geom_bond_publ_flag
    O1 C1 . 1.337(2) ?
    O1 C13 . 1.451(3) ?
    O2 C8 . 1.341(2) ?
    O2 C14 . 1.443(2) ?
    O3 N1 . 1.225(3) ?
    O4 N1 . 1.211(2) ?
    O5 N2 . 1.220(2) ?
    O6 N2 . 1.223(2) ?
    O7 N3 . 1.215(2) ?
    O8 N3 . 1.214(2) ?
    O9 N4 . 1.212(2) ?
    O10 N4 . 1.212(2) ?
    O11 N5 . 1.218(2) ?
    O12 N5 . 1.197(2) ?
    N1 C2 . 1.470(2) ?
    N2 C4 . 1.470(2) ?
    N3 C5 . 1.481(2) ?
    N4 C11 . 1.459(2) ?
    N5 C12 . 1.478(2) ?
    C1 C2 . 1.405(2) ?
    C1 C6 . 1.413(2) ?
    C2 C3 . 1.380(3) ?
    C3 C4 . 1.379(3) ?
    C3 H3 . 0.9300 ?
    C4 C5 . 1.396(2) ?
    C5 C6 . 1.382(2) ?
    C6 C7 . 1.503(2) ?
    C7 C12 . 1.379(2) ?
    C7 C8 . 1.414(2) ?
    C8 C9 . 1.399(2) ?
    C9 C10 . 1.377(3) ?
    C9 H9 . 0.9300 ?
    C10 C11 . 1.381(3) ?
    C10 H10 . 0.9300 ?
    C11 C12 . 1.396(2) ?
    C13 H13A . 0.9600 ?
    C13 H13B . 0.9600 ?
    C13 H13C . 0.9600 ?
    C14 H14A . 0.9600 ?
    C14 H14B . 0.9600 ?
    C14 H14C . 0.9600 ?
loop_
    _geom_angle_atom_site_label_1
    _geom_angle_atom_site_label_2
    _geom_angle_atom_site_label_3
    _geom_angle_site_symmetry_1
    _geom_angle_site_symmetry_3
    _geom_angle
    _geom_angle_publ_flag
    C1 O1 C13 . . 120.36(16) ?
    C8 O2 C14 . . 118.30(14) ?
    O4 N1 O3 . . 124.87(19) ?
    O4 N1 C2 . . 118.4(2) ?
    O3 N1 C2 . . 116.66(17) ?
    O5 N2 O6 . . 124.23(18) ?
    O5 N2 C4 . . 117.39(18) ?
    O6 N2 C4 . . 118.38(16) ?
    O8 N3 O7 . . 126.09(18) ?
    O8 N3 C5 . . 117.95(16) ?
    O7 N3 C5 . . 115.89(17) ?
    O9 N4 O10 . . 122.95(17) ?
    O9 N4 C11 . . 118.70(16) ?
    O10 N4 C11 . . 118.34(15) ?
    O12 N5 O11 . . 125.41(19) ?
    O12 N5 C12 . . 118.04(18) ?
    O11 N5 C12 . . 116.54(17) ?
    O1 C1 C2 . . 126.17(16) ?
    O1 C1 C6 . . 116.23(15) ?
    C2 C1 C6 . . 117.61(16) ?
    C3 C2 C1 . . 122.38(16) ?
    C3 C2 N1 . . 116.34(16) ?
    C1 C2 N1 . . 121.24(17) ?
    C2 C3 C4 . . 119.28(16) ?
    C2 C3 H3 . . 120.4 ?
    C4 C3 H3 . . 120.4 ?
    C3 C4 C5 . . 119.40(16) ?
    C3 C4 N2 . . 118.23(16) ?
    C5 C4 N2 . . 122.31(17) ?
    C6 C5 C4 . . 121.87(16) ?
    C6 C5 N3 . . 116.95(15) ?
    C4 C5 N3 . . 121.15(15) ?
    C5 C6 C1 . . 119.15(15) ?
    C5 C6 C7 . . 120.87(15) ?
    C1 C6 C7 . . 119.98(15) ?
    C12 C7 C8 . . 118.36(15) ?
    C12 C7 C6 . . 122.25(15) ?
    C8 C7 C6 . . 119.39(14) ?
    O2 C8 C9 . . 125.08(15) ?
    O2 C8 C7 . . 115.04(14) ?
    C9 C8 C7 . . 119.88(15) ?
    C10 C9 C8 . . 120.20(16) ?
    C10 C9 H9 . . 119.9 ?
    C8 C9 H9 . . 119.9 ?
    C9 C10 C11 . . 120.58(16) ?
    C9 C10 H10 . . 119.7 ?
    C11 C10 H10 . . 119.7 ?
    C10 C11 C12 . . 119.36(16) ?
    C10 C11 N4 . . 118.98(15) ?
    C12 C11 N4 . . 121.66(16) ?
    C7 C12 C11 . . 121.61(16) ?
    C7 C12 N5 . . 117.27(15) ?
    C11 C12 N5 . . 121.06(15) ?
    O1 C13 H13A . . 109.5 ?
    O1 C13 H13B . . 109.5 ?
    H13A C13 H13B . . 109.5 ?
    O1 C13 H13C . . 109.5 ?
    H13A C13 H13C . . 109.5 ?
    H13B C13 H13C . . 109.5 ?
    O2 C14 H14A . . 109.5 ?
    O2 C14 H14B . . 109.5 ?
    H14A C14 H14B . . 109.5 ?
    O2 C14 H14C . . 109.5 ?
    H14A C14 H14C . . 109.5 ?
    H14B C14 H14C . . 109.5 ?
loop_
    _geom_torsion_atom_site_label_1
    _geom_torsion_atom_site_label_2
    _geom_torsion_atom_site_label_3
    _geom_torsion_atom_site_label_4
    _geom_torsion_site_symmetry_1
    _geom_torsion_site_symmetry_2
    _geom_torsion_site_symmetry_3
    _geom_torsion_site_symmetry_4
    _geom_torsion
    _geom_torsion_publ_flag
    C13 O1 C1 C2 . . . . 39.2(3) ?
    C13 O1 C1 C6 . . . . -141.22(19) ?
    O1 C1 C2 C3 . . . . -174.24(17) ?
    C6 C1 C2 C3 . . . . 6.2(3) ?
    O1 C1 C2 N1 . . . . 8.1(3) ?
    C6 C1 C2 N1 . . . . -171.47(16) ?
    O4 N1 C2 C3 . . . . 45.1(3) ?
    O3 N1 C2 C3 . . . . -132.0(2) ?
    O4 N1 C2 C1 . . . . -137.1(2) ?
    O3 N1 C2 C1 . . . . 45.8(3) ?
    C1 C2 C3 C4 . . . . -2.5(3) ?
    N1 C2 C3 C4 . . . . 175.21(16) ?
    C2 C3 C4 C5 . . . . -2.2(3) ?
    C2 C3 C4 N2 . . . . 175.03(16) ?
    O5 N2 C4 C3 . . . . 12.9(3) ?
    O6 N2 C4 C3 . . . . -166.04(19) ?
    O5 N2 C4 C5 . . . . -170.01(19) ?
    O6 N2 C4 C5 . . . . 11.1(3) ?
    C3 C4 C5 C6 . . . . 3.1(3) ?
    N2 C4 C5 C6 . . . . -173.96(16) ?
    C3 C4 C5 N3 . . . . -174.78(16) ?
    N2 C4 C5 N3 . . . . 8.2(3) ?
    O8 N3 C5 C6 . . . . 81.7(2) ?
    O7 N3 C5 C6 . . . . -95.50(19) ?
    O8 N3 C5 C4 . . . . -100.3(2) ?
    O7 N3 C5 C4 . . . . 82.5(2) ?
    C4 C5 C6 C1 . . . . 0.6(3) ?
    N3 C5 C6 C1 . . . . 178.61(15) ?
    C4 C5 C6 C7 . . . . -179.53(15) ?
    N3 C5 C6 C7 . . . . -1.6(2) ?
    O1 C1 C6 C5 . . . . 175.27(15) ?
    C2 C1 C6 C5 . . . . -5.1(2) ?
    O1 C1 C6 C7 . . . . -4.6(2) ?
    C2 C1 C6 C7 . . . . 175.07(15) ?
    C5 C6 C7 C12 . . . . -95.4(2) ?
    C1 C6 C7 C12 . . . . 84.4(2) ?
    C5 C6 C7 C8 . . . . 84.9(2) ?
    C1 C6 C7 C8 . . . . -95.26(19) ?
    C14 O2 C8 C9 . . . . -1.7(3) ?
    C14 O2 C8 C7 . . . . 178.11(16) ?
    C12 C7 C8 O2 . . . . -179.37(14) ?
    C6 C7 C8 O2 . . . . 0.3(2) ?
    C12 C7 C8 C9 . . . . 0.4(2) ?
    C6 C7 C8 C9 . . . . -179.88(15) ?
    O2 C8 C9 C10 . . . . -179.60(15) ?
    C7 C8 C9 C10 . . . . 0.6(2) ?
    C8 C9 C10 C11 . . . . -0.9(3) ?
    C9 C10 C11 C12 . . . . 0.0(2) ?
    C9 C10 C11 N4 . . . . -179.06(15) ?
    O9 N4 C11 C10 . . . . 6.8(2) ?
    O10 N4 C11 C10 . . . . -174.16(19) ?
    O9 N4 C11 C12 . . . . -172.27(17) ?
    O10 N4 C11 C12 . . . . 6.8(3) ?
    C8 C7 C12 C11 . . . . -1.3(2) ?
    C6 C7 C12 C11 . . . . 179.06(15) ?
    C8 C7 C12 N5 . . . . 175.72(15) ?
    C6 C7 C12 N5 . . . . -3.9(2) ?
    C10 C11 C12 C7 . . . . 1.0(2) ?
    N4 C11 C12 C7 . . . . -179.88(15) ?
    C10 C11 C12 N5 . . . . -175.84(16) ?
    N4 C11 C12 N5 . . . . 3.2(2) ?
    O12 N5 C12 C7 . . . . 84.0(2) ?
    O11 N5 C12 C7 . . . . -94.7(2) ?
    O12 N5 C12 C11 . . . . -99.0(2) ?
    O11 N5 C12 C11 . . . . 82.3(2) ?
loop_
    _geom_hbond_atom_site_label_D
    _geom_hbond_atom_site_label_H
    _geom_hbond_atom_site_label_A
    _geom_hbond_site_symmetry_A
    _geom_hbond_distance_DH
    _geom_hbond_distance_HA
    _geom_hbond_distance_DA
    _geom_hbond_angle_DHA
    _geom_hbond_publ_flag
    C13 H13A O3 . 0.96 2.45 2.926(3) 110.7 yes
    C14 H14B O10 1_645 0.96 2.55 3.502(3) 173.9 yes
    C14 H14C O8 2_676 0.96 2.58 3.371(3) 140.2 yes
