# Supplementary material for: 6,6′-Dimeth­oxy-2,2′,3,3′,5-penta­nitro-1,1′-biphen­yl
Source: Acta Crystallogr Sect E Struct Rep Online. 2008 May 3;64(Pt 6):o951. doi: 10.1107/S1600536808011926 (PMC2961469; doi:10.1107/S1600536808011926)
Supplement: Supplementary file 2 [file e-64-0o951-Isup2.hkl]

# 
# h,k,l, Fc-squared, Fo-squared, sigma(Fo-squared) and status flag 
# 
data_I
_shelx_title ' A in P-1' 
_shelx_refln_list_code          4 
_shelx_F_calc_maximum      142.87 
_exptl_crystal_F_000       448.00 
_reflns_d_resolution_high  0.8255 
 
loop_ 
 _symmetry_equiv_pos_as_xyz 
 'x, y, z' 
 '-x, -y, -z' 
 
_cell_length_a    10.3765 
_cell_length_b    10.4423 
_cell_length_c    10.4429 
_cell_angle_alpha  82.565 
_cell_angle_beta   62.285 
_cell_angle_gamma  60.520 
 
_shelx_F_squared_multiplier     1.000 
 
loop_ 
 _refln_index_h 
 _refln_index_k 
 _refln_index_l 
 _refln_F_squared_calc 
 _refln_F_squared_meas 
 _refln_F_squared_sigma 
 _refln_observed_status 
   1   0   0     4096.57     3784.20     47.80 o 
   2   0   0     9083.13     8358.84     71.20 o 
   3   0   0     1948.10     2007.38     33.87 o 
   4   0   0       34.80       72.61      1.33 o 
   5   0   0      566.16      586.08      5.65 o 
   6   0   0        6.22        9.17      1.24 o 
   7   0   0       18.27       23.60      1.50 o 
   8   0   0        4.41        4.83      0.98 o 
   9   0   0        2.28        3.86      1.05 o 
  -9   1   0        9.89        8.06      1.32 o 
  -8   1   0       66.82       68.97      2.67 o 
  -7   1   0      108.62      113.33      3.20 o 
  -6   1   0       92.11       84.94      4.87 o 
  -5   1   0       57.83       70.75      8.39 o 
  -4   1   0        1.37        3.77      0.86 o 
  -3   1   0      719.66      744.64      6.33 o 
  -2   1   0     7409.84     7574.15     68.10 o 
  -1   1   0     1175.31     1098.99     10.26 o 
   1   1   0       53.21       48.30      1.18 o 
   2   1   0       29.69       17.77      1.48 o 
   3   1   0     1254.61     1255.96      9.80 o 
   4   1   0      995.52     1055.50      8.70 o 
   5   1   0       14.11       12.04      0.66 o 
   6   1   0      214.39      229.05      3.54 o 
   7   1   0       92.21       95.60      2.64 o 
   8   1   0        0.05       -0.59      0.58 o 
   9   1   0       35.47       35.58      2.04 o 
  10   1   0       48.34       49.65      3.66 o 
  -8   2   0        0.11       -0.10      0.78 o 
  -7   2   0       13.35       11.91      1.33 o 
  -6   2   0       20.77       25.17      2.44 o 
  -5   2   0        5.79       10.65      3.76 o 
  -4   2   0      222.74      221.86      3.85 o 
  -3   2   0      572.23      605.61      7.47 o 
  -2   2   0      432.09      381.05      3.58 o 
  -1   2   0      522.23      668.40     10.88 o 
   0   2   0      708.50      781.23      7.49 o 
   1   2   0       65.88       70.54      1.24 o 
   2   2   0      500.80      476.72      4.03 o 
   3   2   0       32.07       16.95      1.40 o 
   4   2   0      841.64      832.41      7.07 o 
   5   2   0        6.69        2.23      0.39 o 
   6   2   0       58.00       64.19      2.50 o 
   7   2   0       90.03       90.21      2.46 o 
   8   2   0      155.47      151.81      3.58 o 
   9   2   0       31.26       32.25      3.61 o 
  10   2   0       13.54       13.89      2.15 o 
  -8   3   0        1.50       -0.09      0.93 o 
  -7   3   0       17.25       16.92      1.59 o 
  -6   3   0       22.01       17.12      1.46 o 
  -5   3   0      619.40      596.04      8.16 o 
  -4   3   0        1.45        2.75      0.63 o 
  -3   3   0      402.45      414.13      5.65 o 
  -2   3   0      860.32      980.52      8.17 o 
  -1   3   0     1967.28     1919.17     14.67 o 
   0   3   0     1654.73     1687.29     12.86 o 
   1   3   0       75.57       75.59      1.61 o 
   2   3   0     2574.67     2655.97     28.24 o 
   3   3   0        5.72        1.56      0.25 o 
   4   3   0       76.14       88.23      1.47 o 
   5   3   0      296.76      258.33      3.08 o 
   6   3   0      919.18      926.53      9.97 o 
   7   3   0      115.18      120.01      2.27 o 
   8   3   0       28.15       31.45      2.50 o 
   9   3   0        0.07        0.29      0.87 o 
  10   3   0        0.04        0.25      0.97 o 
  -7   4   0       12.73       10.20      1.43 o 
  -6   4   0       13.22       16.17      1.50 o 
  -5   4   0      131.15      134.85      3.50 o 
  -4   4   0      363.68      337.52      5.54 o 
  -3   4   0       17.34       21.32      1.26 o 
  -2   4   0       49.04       54.45      1.19 o 
  -1   4   0     1345.12     1477.15     12.21 o 
   0   4   0      310.64      334.48      3.44 o 
   1   4   0       97.67      126.18      4.57 o 
   2   4   0     5225.61     4945.02     36.19 o 
   3   4   0      576.06      586.33      5.23 o 
   4   4   0     1178.51     1216.72      9.92 o 
   5   4   0       66.52       59.89      1.32 o 
   6   4   0      353.28      343.13      4.08 o 
   7   4   0       12.08       12.50      0.81 o 
   8   4   0        8.08        8.24      1.19 o 
   9   4   0       41.24       44.33      2.90 o 
  10   4   0       20.00       21.39      2.36 o 
  -6   5   0        1.16        1.06      0.83 o 
  -5   5   0        3.75        4.69      1.00 o 
  -4   5   0       42.45       43.08      1.97 o 
  -3   5   0      162.58      147.55      3.36 o 
  -2   5   0        7.52        7.80      1.30 o 
  -1   5   0      393.06      437.02      6.16 o 
   0   5   0      940.16      935.54      8.09 o 
   1   5   0      702.35      642.71      5.85 o 
   2   5   0      272.77      294.32      3.23 o 
   3   5   0      248.39      270.04      3.05 o 
   4   5   0      245.65      224.38      2.76 o 
   5   5   0      119.71       99.20      1.78 o 
   6   5   0        0.84        2.04      0.42 o 
   7   5   0        6.23        7.56      0.69 o 
   8   5   0        3.88        2.36      0.76 o 
   9   5   0       19.59       23.62      1.72 o 
  10   5   0        2.54        1.62      1.10 o 
  11   5   0        2.59        3.44      1.41 o 
  -5   6   0        0.69       -0.60      0.86 o 
  -4   6   0       25.36       26.78      1.76 o 
  -3   6   0        0.18        0.58      0.60 o 
  -2   6   0        6.40        7.60      1.45 o 
  -1   6   0       24.64       26.54      1.68 o 
   0   6   0       16.64       19.34      0.90 o 
   1   6   0       86.77       95.03      1.77 o 
   2   6   0       33.03       28.98      1.06 o 
   3   6   0        9.13       10.24      0.62 o 
   4   6   0        0.00        0.09      0.28 o 
   5   6   0      132.57      137.09      2.21 o 
   6   6   0      113.86      123.14      2.33 o 
   7   6   0       23.38       25.90      1.10 o 
   8   6   0        9.61       10.51      1.12 o 
   9   6   0       36.08       36.21      1.90 o 
  10   6   0       11.80       12.90      1.42 o 
  11   6   0        5.64        6.77      1.70 o 
  -4   7   0       44.79       51.00      2.42 o 
  -3   7   0       15.12       11.75      1.28 o 
  -2   7   0        3.49        3.70      0.87 o 
  -1   7   0       53.92       51.76      1.98 o 
   0   7   0      191.30      214.04      3.13 o 
   1   7   0      396.47      413.68      4.66 o 
   2   7   0      142.14      135.10      2.27 o 
   3   7   0       52.72       55.78      1.43 o 
   4   7   0       10.75        8.18      0.64 o 
   5   7   0        5.34        4.48      0.55 o 
   6   7   0       61.06       60.23      1.56 o 
   7   7   0       22.95       23.94      1.75 o 
   8   7   0        3.13        1.71      0.79 o 
   9   7   0       11.43       12.17      1.28 o 
  10   7   0       33.10       37.54      2.10 o 
  11   7   0       39.33       42.73      3.17 o 
  -3   8   0       42.37       41.15      4.20 o 
  -2   8   0       23.10       17.77      1.98 o 
  -1   8   0        0.05        0.32      1.03 o 
   0   8   0       86.80       90.86      2.65 o 
   1   8   0       17.60       19.69      1.03 o 
   2   8   0      316.92      320.82      5.18 o 
   3   8   0      287.94      281.33      6.55 o 
   4   8   0      318.17      314.84      3.97 o 
   5   8   0        5.61        5.46      0.64 o 
   6   8   0      128.65      140.22      2.53 o 
   7   8   0       59.84       61.17      2.20 o 
   8   8   0        0.88       -0.48      0.67 o 
   9   8   0       31.26       23.17      2.69 o 
  10   8   0        8.10       13.83      2.40 o 
  -2   9   0       51.98       45.77      2.29 o 
  -1   9   0      307.39      311.27      5.81 o 
   0   9   0       62.76       53.02      3.33 o 
   1   9   0      403.13      401.80      9.42 o 
   2   9   0     1046.12     1090.81     22.02 o 
   3   9   0        9.66       10.46      1.10 o 
   4   9   0      567.40      584.32     15.60 o 
   5   9   0       51.10       53.54      2.10 o 
   6   9   0       14.91       17.62      2.30 o 
   7   9   0       16.08       21.35      2.50 o 
   8   9   0        0.58       -0.41      1.28 o 
   9   9   0       17.63       23.89      2.86 o 
  10   9   0       15.74       27.66      3.06 o 
  -1  10   0        6.37        8.36      1.90 o 
   0  10   0       51.05       59.23      3.73 o 
   1  10   0      102.71       99.98      4.60 o 
   2  10   0        0.03        0.31      0.89 o 
   3  10   0       34.70       32.17      1.82 o 
   4  10   0        2.80        3.73      1.06 o 
   5  10   0       13.33       13.43      1.29 o 
   6  10   0       56.18       55.59      3.69 o 
   7  10   0        4.13        3.71      1.57 o 
   8  10   0       54.80       56.71      3.97 o 
   9  10   0        0.18        1.78      1.64 o 
  10  10   0        8.75        7.23      2.21 o 
   1  11   0       45.51       56.29      3.71 o 
   2  11   0       23.34       21.41      2.46 o 
   3  11   0       13.71       15.60      1.90 o 
   4  11   0       33.42       26.35      1.77 o 
   5  11   0        0.63        5.16      1.68 o 
   6  11   0       13.63       16.44      2.36 o 
   7  11   0       42.12       41.68      3.46 o 
   8  11   0        4.37        5.09      1.84 o 
   9  11   0       48.30       62.59      4.49 o 
   3  12   0        7.69       10.48      1.99 o 
   4  12   0        5.57        7.64      1.80 o 
   5  12   0       31.72       31.53      3.00 o 
   6  12   0        0.36       -0.48      1.20 o 
   7  12   0       19.91       21.26      2.84 o 
   8  12   0        3.37        3.66      1.78 o 
  -7 -12   1       14.97       12.22      2.32 o 
  -6 -12   1        3.22        2.84      1.66 o 
  -5 -12   1       31.64       32.38      3.08 o 
  -4 -12   1        6.89        6.25      3.40 o 
  -3 -12   1       10.14        8.61      1.88 o 
  -8 -11   1        9.57       14.10      2.51 o 
  -7 -11   1        0.99       -0.35      1.24 o 
  -6 -11   1        7.51       11.14      2.11 o 
  -5 -11   1        4.59        5.62      1.11 o 
  -4 -11   1       23.76       31.49      1.92 o 
  -3 -11   1        6.32        6.72      1.61 o 
  -2 -11   1        4.62        4.45      1.45 o 
  -1 -11   1       10.12        8.55      1.93 o 
   0 -11   1        0.25        0.72      1.26 o 
  -9 -10   1        3.30        6.17      2.13 o 
  -8 -10   1       11.44        9.90      2.15 o 
  -7 -10   1       78.69       74.35      4.31 o 
  -6 -10   1      137.93      129.75      5.47 o 
  -5 -10   1        0.43       -0.11      0.67 o 
  -4 -10   1       14.84       15.22      1.38 o 
  -3 -10   1        2.23        1.43      0.74 o 
  -2 -10   1       14.54       14.50      1.36 o 
  -1 -10   1       15.27       17.31      2.17 o 
   0 -10   1      120.34      120.12      5.20 o 
   1 -10   1        3.23        3.48      1.61 o 
 -10  -9   1        4.76        3.73      1.90 o 
  -9  -9   1       74.62       77.41      4.64 o 
  -8  -9   1        0.10        2.05      1.57 o 
  -7  -9   1       81.45       80.52      4.39 o 
  -6  -9   1      113.23      107.44      3.05 o 
  -5  -9   1      193.76      189.94      6.63 o 
  -4  -9   1      115.05      114.48      5.77 o 
  -3  -9   1        0.28        0.13      0.64 o 
  -2  -9   1      302.30      297.33      5.31 o 
  -1  -9   1      126.72      121.94      3.24 o 
   0  -9   1        7.84        6.48      1.53 o 
   1  -9   1      131.59      135.50      5.53 o 
   2  -9   1       12.85       12.24      2.09 o 
   3  -9   1       47.90       52.36      3.81 o 
 -10  -8   1        2.55        1.22      1.64 o 
  -9  -8   1       69.16       81.14      4.56 o 
  -8  -8   1        0.55        3.58      1.62 o 
  -7  -8   1       11.39        8.32      1.84 o 
  -6  -8   1        9.58        9.94      1.84 o 
  -5  -8   1      102.79       95.06      2.70 o 
  -4  -8   1        0.69        0.58      0.53 o 
  -3  -8   1      148.60      157.43      3.46 o 
  -2  -8   1       81.41       80.83      2.43 o 
  -1  -8   1        0.11        1.09      0.64 o 
   0  -8   1        3.84        5.76      2.53 o 
   1  -8   1       12.86       11.99      1.74 o 
   2  -8   1        1.68        1.69      0.82 o 
   3  -8   1        4.64        7.35      1.17 o 
   4  -8   1        0.22        2.03      0.93 o 
 -10  -7   1        2.30        3.95      1.72 o 
  -9  -7   1       53.13       51.95      3.68 o 
  -8  -7   1      221.55      226.37      7.06 o 
  -7  -7   1       16.75       15.28      0.95 o 
  -6  -7   1       52.92       51.85      1.50 o 
  -5  -7   1       53.42       56.68      1.48 o 
  -4  -7   1      412.31      404.08      4.50 o 
  -3  -7   1        3.97        4.69      0.54 o 
  -2  -7   1       28.52       24.74      1.00 o 
  -1  -7   1      203.23      193.23      3.77 o 
   0  -7   1       12.55       13.27      0.83 o 
   1  -7   1        0.61        1.48      0.60 o 
   2  -7   1        1.03        0.56      0.60 o 
   3  -7   1       32.67       30.26      1.80 o 
   4  -7   1       14.76       11.52      1.36 o 
   5  -7   1       10.75       10.57      1.43 o 
 -10  -6   1        1.01       -0.14      0.93 o 
  -9  -6   1        4.56        2.45      0.87 o 
  -8  -6   1      215.95      226.13      4.48 o 
  -7  -6   1      133.76      146.25      3.82 o 
  -6  -6   1       93.87       90.89      1.91 o 
  -5  -6   1       21.29       19.32      1.23 o 
  -4  -6   1       28.20       25.75      1.06 o 
  -3  -6   1        4.95        5.67      0.49 o 
  -2  -6   1       83.72       76.11      1.49 o 
  -1  -6   1        8.72        8.90      0.59 o 
   0  -6   1      168.31      162.73      2.47 o 
   1  -6   1       11.61       10.90      1.39 o 
   2  -6   1        5.79        6.11      1.70 o 
   3  -6   1       82.57       78.53      2.53 o 
   4  -6   1      142.56      140.44      3.65 o 
   5  -6   1        7.21        6.85      1.16 o 
   6  -6   1        3.23        2.88      1.00 o 
 -10  -5   1        0.31        1.43      1.01 o 
  -9  -5   1       34.18       31.55      2.46 o 
  -8  -5   1       15.85       15.69      0.99 o 
  -7  -5   1      251.69      235.53      4.01 o 
  -6  -5   1      821.71      809.63      7.66 o 
  -5  -5   1       14.40       15.38      0.86 o 
  -4  -5   1       95.23       76.03      1.48 o 
  -3  -5   1      254.53      317.66      3.45 o 
  -2  -5   1       34.78       40.42      0.99 o 
  -1  -5   1      319.21      324.14      5.42 o 
   0  -5   1       50.74       58.45      1.30 o 
   1  -5   1      177.37      182.93      3.11 o 
   2  -5   1      218.68      230.90      4.40 o 
   3  -5   1       40.70       40.88      1.72 o 
   4  -5   1        7.42        6.56      0.97 o 
   5  -5   1       17.22       14.37      1.39 o 
   6  -5   1        9.06       11.31      1.37 o 
   7  -5   1        3.88        5.85      2.24 o 
 -10  -4   1        0.06        1.57      1.08 o 
  -9  -4   1        0.00        0.56      0.93 o 
  -8  -4   1        0.51        1.10      0.65 o 
  -7  -4   1       30.62       26.31      1.79 o 
  -6  -4   1       60.37       62.74      1.58 o 
  -5  -4   1      293.74      333.65      3.83 o 
  -4  -4   1        2.07        0.41      0.37 o 
  -3  -4   1        2.86        2.61      0.34 o 
  -2  -4   1     1975.17     1962.24     15.00 o 
  -1  -4   1      491.68      484.61      5.33 o 
   0  -4   1       83.94       83.52      1.39 o 
   1  -4   1      662.02      710.78      6.33 o 
   2  -4   1      232.01      221.68      2.78 o 
   3  -4   1       46.20       48.52      1.71 o 
   4  -4   1        3.56        2.94      0.70 o 
   5  -4   1       48.93       54.45      2.17 o 
   6  -4   1       37.92       41.96      2.10 o 
   7  -4   1        2.90        3.51      0.99 o 
 -10  -3   1        1.19        1.59      1.32 o 
  -9  -3   1       14.60       12.81      1.42 o 
  -8  -3   1       39.90       45.21      2.00 o 
  -7  -3   1       42.90       41.68      1.42 o 
  -6  -3   1      613.78      636.52      6.39 o 
  -5  -3   1       49.02       53.77      1.33 o 
  -4  -3   1      498.94      479.23      4.68 o 
  -3  -3   1     1074.07     1095.39      8.87 o 
  -2  -3   1     1136.43     1099.64      9.70 o 
  -1  -3   1        4.89        2.55      0.26 o 
   0  -3   1     7241.43     6993.05     51.64 o 
   1  -3   1     1100.25      988.65     12.02 o 
   2  -3   1      220.84      226.42      2.63 o 
   3  -3   1        3.55        1.35      0.52 o 
   4  -3   1      204.92      189.64      3.58 o 
   5  -3   1      213.16      233.49      4.38 o 
   6  -3   1      171.83      166.71      3.89 o 
   7  -3   1       26.08       19.26      2.84 o 
   8  -3   1       17.51       13.23      1.52 o 
  -9  -2   1       61.51       55.02      2.43 o 
  -8  -2   1      305.46      285.04      5.29 o 
  -7  -2   1        8.90       10.66      1.05 o 
  -6  -2   1       24.05       26.90      1.79 o 
  -5  -2   1       30.83       34.19      1.12 o 
  -4  -2   1       11.09       14.51      0.69 o 
  -3  -2   1        3.63        2.58      0.34 o 
  -2  -2   1     6282.30     6085.97     44.61 o 
  -1  -2   1      273.48      233.00      2.99 o 
   0  -2   1     1129.11     1004.87      9.77 o 
   1  -2   1      937.33      955.88      7.56 o 
   2  -2   1        4.83        5.05      0.60 o 
   3  -2   1      318.08      352.62      3.60 o 
   4  -2   1      994.73     1028.27      7.66 o 
   5  -2   1      662.02      669.27      8.33 o 
   6  -2   1     1979.78     1981.98     20.39 o 
   7  -2   1      318.39      307.30      7.57 o 
   8  -2   1       59.73       51.67      2.40 o 
   9  -2   1       95.44       86.60      3.31 o 
  -9  -1   1        0.88        1.04      0.84 o 
  -8  -1   1        2.46        0.18      0.76 o 
  -7  -1   1        3.90        2.81      0.87 o 
  -6  -1   1       29.40       24.26      1.33 o 
  -5  -1   1      107.70       98.57      2.44 o 
  -4  -1   1      227.23      246.71      2.91 o 
  -3  -1   1      459.63      450.56      4.22 o 
  -2  -1   1     2271.96     2187.74     21.10 o 
  -1  -1   1      981.06      884.02      8.57 o 
   0  -1   1      319.72      312.56      4.48 o 
   1  -1   1     2844.42     2914.52     21.64 o 
   2  -1   1    10253.99     9562.67     69.99 o 
   3  -1   1     1525.52     1521.85     11.85 o 
   4  -1   1     1366.28     1328.13     14.96 o 
   5  -1   1      158.46      152.21      5.07 o 
   6  -1   1       80.11       67.57      2.17 o 
   7  -1   1        3.35        4.77      1.82 o 
   8  -1   1       14.07       15.37      1.43 o 
   9  -1   1        0.69        1.71      0.96 o 
  -9   0   1        4.24        3.46      1.04 o 
  -8   0   1        0.28       -0.43      0.99 o 
  -7   0   1        1.77        0.66      0.67 o 
  -6   0   1       46.72       51.31      1.96 o 
  -5   0   1        2.30        2.36      0.60 o 
  -4   0   1      208.20      198.57      2.51 o 
  -3   0   1      696.93      663.86      5.81 o 
  -2   0   1      156.42      157.75      2.40 o 
  -1   0   1      661.57      603.11      5.94 o 
   1   0   1      269.99      234.20      3.64 o 
   2   0   1      184.71      182.12      2.25 o 
   3   0   1     5596.79     5651.94     48.08 o 
   4   0   1      467.44      495.03      4.64 o 
   5   0   1      496.47      502.02      4.95 o 
   6   0   1       85.13       82.74      2.25 o 
   7   0   1        3.97        3.63      0.73 o 
   8   0   1       63.54       60.10      2.33 o 
   9   0   1       39.87       41.47      3.54 o 
  10   0   1        0.17        0.48      1.20 o 
  -8   1   1        9.03        6.67      1.19 o 
  -7   1   1        2.20        0.16      0.74 o 
  -6   1   1        1.76        1.30      1.01 o 
  -5   1   1       68.13       76.26      2.28 o 
  -4   1   1       16.52       19.02      1.11 o 
  -3   1   1      674.67      654.12      7.48 o 
  -2   1   1       89.77      106.61      2.50 o 
  -1   1   1      247.94      225.56     10.26 o 
   0   1   1     1507.50     1462.86     14.50 o 
   1   1   1     3839.92     3769.53     56.60 o 
   2   1   1        8.26        6.10      0.38 o 
   3   1   1      515.97      493.36      8.89 o 
   4   1   1     4457.91     4685.23     34.23 o 
   5   1   1      668.36      701.51      6.34 o 
   6   1   1     1000.22     1008.05      8.87 o 
   7   1   1      182.88      201.03      3.82 o 
   8   1   1       78.06       76.01      2.45 o 
   9   1   1        0.16        0.41      0.73 o 
  10   1   1        0.70        1.14      1.12 o 
  -8   2   1        0.09        1.62      0.95 o 
  -7   2   1        0.84        0.80      1.09 o 
  -6   2   1       60.79       57.61      2.72 o 
  -5   2   1        0.11        0.16      0.88 o 
  -4   2   1       65.89       62.51      1.99 o 
  -3   2   1       35.33       32.14      1.31 o 
  -2   2   1      238.84      196.24      6.53 o 
  -1   2   1      491.94      530.38      5.89 o 
   0   2   1     1701.32     1506.01     13.91 o 
   1   2   1     1618.48     1490.11     11.18 o 
   2   2   1     1719.12     1633.54     15.06 o 
   3   2   1       19.88       18.43      0.51 o 
   4   2   1      210.31      211.74      2.37 o 
   5   2   1     1426.39     1582.56     12.55 o 
   6   2   1      234.51      240.83      3.06 o 
   7   2   1        0.00        0.57      0.38 o 
   8   2   1       17.98       13.52      2.03 o 
   9   2   1      106.22      109.00      4.58 o 
  10   2   1       19.96       17.51      2.26 o 
  -7   3   1       22.84       19.84      2.42 o 
  -6   3   1        7.92        9.95      1.35 o 
  -5   3   1        1.72        1.30      0.74 o 
  -4   3   1       94.12       86.22      2.52 o 
  -3   3   1       62.60       63.65      2.76 o 
  -2   3   1      148.11      137.25      2.76 o 
  -1   3   1        5.72        6.78      0.60 o 
   0   3   1        8.59        6.96      0.65 o 
   1   3   1      110.07      100.15      1.37 o 
   2   3   1      509.76      536.97      4.57 o 
   3   3   1      785.09      795.01      7.26 o 
   4   3   1      101.37       77.25      1.24 o 
   5   3   1       82.09       87.97      3.01 o 
   6   3   1       36.55       47.26      1.21 o 
   7   3   1       58.58       54.43      1.44 o 
   8   3   1       35.38       42.29      1.79 o 
   9   3   1       42.57       38.76      2.71 o 
  10   3   1        0.25        0.70      1.01 o 
  11   3   1        1.90        2.48      1.32 o 
  -7   4   1        6.63        6.03      1.28 o 
  -6   4   1       14.29       18.16      1.61 o 
  -5   4   1       13.67       14.19      1.39 o 
  -3   4   1        6.54        8.20      0.92 o 
  -2   4   1      117.34      125.00      2.77 o 
  -1   4   1       31.80       44.82      2.45 o 
   0   4   1       86.90       72.36      1.32 o 
   1   4   1     1308.76     1184.48      9.51 o 
   2   4   1      267.40      280.24      2.94 o 
   3   4   1      344.91      324.88      3.64 o 
   4   4   1      297.05      314.36      3.54 o 
   5   4   1      654.15      612.81      6.36 o 
   6   4   1        5.78        8.41      0.59 o 
   7   4   1       38.65       35.80      1.19 o 
   8   4   1       78.62       80.44      2.47 o 
   9   4   1        0.50        0.67      0.66 o 
  10   4   1       11.67        8.55      1.68 o 
  11   4   1       15.33       19.30      2.40 o 
  -6   5   1        6.35        8.90      1.36 o 
  -5   5   1       26.71       25.39      3.78 o 
  -4   5   1        6.27        4.67      0.97 o 
  -3   5   1        9.43        9.82      2.26 o 
  -2   5   1        0.00        0.59      0.47 o 
  -1   5   1      169.60      149.09      3.07 o 
   0   5   1      196.34      230.04      2.85 o 
   1   5   1      652.65      654.55      6.01 o 
   2   5   1      264.24      230.79      2.76 o 
   3   5   1       38.25       37.31      0.98 o 
   4   5   1       19.94       13.35      1.38 o 
   5   5   1       17.05       22.47      0.80 o 
   6   5   1      148.02      134.63      2.16 o 
   7   5   1      246.03      236.99      4.23 o 
   8   5   1       26.41       22.24      2.80 o 
   9   5   1        4.29        3.33      1.25 o 
  10   5   1        0.01        1.10      0.93 o 
  11   5   1        0.37        1.76      1.22 o 
  -5   6   1        4.68        2.56      0.94 o 
  -4   6   1      129.02      140.63      4.00 o 
  -3   6   1        1.20        2.42      0.85 o 
  -2   6   1      210.13      212.34      4.64 o 
  -1   6   1       79.98       79.31      4.93 o 
   0   6   1        4.84        4.17      1.19 o 
   1   6   1       33.55       33.35      2.00 o 
   2   6   1       30.00       25.32      1.19 o 
   3   6   1       61.50       64.52      1.41 o 
   4   6   1      808.51      875.44      7.73 o 
   5   6   1      170.27      183.97      2.59 o 
   6   6   1       15.31       16.29      0.80 o 
   7   6   1      280.37      272.99     11.23 o 
   8   6   1      187.66      207.02      4.20 o 
   9   6   1       30.90       31.73      1.91 o 
  10   6   1       49.28       49.46      2.33 o 
  11   6   1       11.44       11.33      1.93 o 
  -4   7   1       21.21       20.71      1.79 o 
  -3   7   1       57.09       49.83      2.29 o 
  -2   7   1        2.95        3.18      0.83 o 
  -1   7   1      138.08      145.64      3.46 o 
   0   7   1        0.01       -0.01      0.49 o 
   1   7   1        7.51       10.34      0.75 o 
   2   7   1        1.14        1.54      0.44 o 
   3   7   1      137.59      137.94      2.30 o 
   4   7   1      267.66      290.92      3.60 o 
   5   7   1     1251.23     1288.60     11.01 o 
   6   7   1      385.02      390.04      6.00 o 
   7   7   1      220.56      220.30      4.71 o 
   8   7   1     1571.88     1562.99     17.01 o 
   9   7   1       61.49       61.47      2.41 o 
  10   7   1      285.02      292.77      5.75 o 
  11   7   1       69.48       72.50      2.94 o 
  -3   8   1        0.33        0.65      1.52 o 
  -2   8   1       24.71       25.09      2.86 o 
  -1   8   1       19.94       21.72      2.88 o 
   0   8   1        1.37        0.87      0.63 o 
   1   8   1        1.87        0.70      0.58 o 
   2   8   1       69.78       67.25      1.74 o 
   3   8   1      325.00      330.15      4.15 o 
   4   8   1       86.74       90.68      1.94 o 
   5   8   1       57.21       59.56      1.58 o 
   6   8   1      727.29      706.75      8.99 o 
   7   8   1      135.71      139.37      3.40 o 
   8   8   1       85.62       85.89      4.75 o 
   9   8   1        7.73        7.50      1.14 o 
  10   8   1        4.47        2.44      0.96 o 
  11   8   1        0.06        0.19      0.86 o 
  -2   9   1        0.01        0.41      0.77 o 
  -1   9   1        0.36       -0.78      0.81 o 
   0   9   1        4.18        3.30      0.91 o 
   1   9   1       19.97       17.23      1.41 o 
   2   9   1        8.14        5.84      0.96 o 
   3   9   1       14.13       24.62      2.09 o 
   4   9   1      204.66      206.29      5.03 o 
   5   9   1      356.87      359.64      4.56 o 
   6   9   1      138.32      133.68      4.42 o 
   7   9   1      406.14      447.89      6.89 o 
   8   9   1        6.68        6.38      1.09 o 
   9   9   1       19.86       18.33      1.56 o 
  10   9   1       19.06       21.37      2.84 o 
  11   9   1        9.19        9.69      2.40 o 
  -1  10   1       58.88       47.61      2.43 o 
   0  10   1       19.47       18.40      1.61 o 
   1  10   1        1.23        1.39      1.18 o 
   2  10   1      121.85      119.50      4.82 o 
   3  10   1     1032.09     1110.68     13.21 o 
   4  10   1      264.73      264.86      5.01 o 
   5  10   1      221.49      232.23      7.04 o 
   6  10   1       97.09       90.89      4.58 o 
   7  10   1        1.18       -0.54      1.22 o 
   8  10   1       73.53       85.84      4.68 o 
   9  10   1        2.10        4.06      1.86 o 
  10  10   1       19.56       28.07      3.25 o 
   1  11   1        0.31        0.72      1.12 o 
   2  11   1        0.09       -0.72      0.89 o 
   3  11   1       29.55       27.64      2.51 o 
   4  11   1      144.19      163.68      4.00 o 
   5  11   1        0.01        1.22      1.24 o 
   6  11   1       11.70        8.30      1.97 o 
   7  11   1        8.40        9.28      2.09 o 
   8  11   1        0.52        1.16      1.55 o 
   9  11   1       12.55       14.64      2.69 o 
   3  12   1        0.53        1.26      1.18 o 
   5  12   1       66.39       70.79      4.14 o 
   6  12   1        8.23        9.98      2.07 o 
   7  12   1       74.58       83.75      4.86 o 
   8  12   1       78.48       74.22      4.70 o 
  -5 -12   2       87.96      111.07      5.42 o 
  -4 -12   2       78.40       94.16      3.40 o 
  -7 -11   2       13.77        9.07      2.09 o 
  -6 -11   2        0.15        0.48      1.22 o 
  -5 -11   2        0.65        1.36      0.85 o 
  -4 -11   2       11.03       15.31      1.54 o 
  -3 -11   2       23.31       27.47      1.88 o 
  -2 -11   2        4.53        3.02      0.98 o 
  -1 -11   2        9.83       10.21      1.95 o 
  -8 -10   2        3.02        2.51      1.55 o 
  -7 -10   2        0.14        0.37      1.39 o 
  -6 -10   2      124.75      122.46      3.56 o 
  -5 -10   2      146.76      146.76      3.87 o 
  -4 -10   2       73.27       71.85      4.06 o 
  -3 -10   2      236.54      242.89      8.98 o 
  -2 -10   2       11.79       10.21      1.26 o 
  -1 -10   2        0.00       -0.06      0.64 o 
   0 -10   2        6.75        3.64      1.43 o 
   1 -10   2        2.38        3.42      1.39 o 
  -9  -9   2        0.10        1.04      1.41 o 
  -8  -9   2        0.25       -0.12      1.26 o 
  -7  -9   2        0.57       -0.87      1.20 o 
  -6  -9   2        0.53        0.43      0.64 o 
  -5  -9   2        1.46        0.62      0.65 o 
  -4  -9   2       18.23       17.64      1.41 o 
  -3  -9   2        5.92        8.30      1.82 o 
  -2  -9   2      510.80      504.68     10.74 o 
  -1  -9   2       53.58       56.08      3.45 o 
   0  -9   2       55.38       61.55      3.54 o 
   1  -9   2        3.30        1.76      1.20 o 
   2  -9   2        3.93        5.32      1.53 o 
   3  -9   2        0.01        2.57      1.32 o 
  -9  -8   2        0.01        1.06      1.47 o 
  -8  -8   2       51.73       65.05      4.06 o 
  -7  -8   2        0.73        1.11      0.71 o 
  -6  -8   2      155.19      137.48      3.50 o 
  -5  -8   2       28.91       24.74      1.51 o 
  -4  -8   2        4.14        2.09      0.69 o 
  -3  -8   2        4.14        4.51      0.83 o 
  -2  -8   2      194.86      200.16      4.10 o 
  -1  -8   2      826.64      846.39     10.54 o 
   0  -8   2        7.41        9.59      1.09 o 
   1  -8   2        2.52        1.62      0.91 o 
   2  -8   2        3.04        1.03      1.03 o 
   3  -8   2       32.18       22.32      2.55 o 
   4  -8   2        1.75        2.79      1.47 o 
  -9  -7   2        0.24       -0.44      1.20 o 
  -8  -7   2        7.85        4.99      1.68 o 
  -7  -7   2       23.19       15.31      1.31 o 
  -6  -7   2       23.40       18.30      1.31 o 
  -5  -7   2        5.82        6.26      0.90 o 
  -4  -7   2       75.63       64.33      2.17 o 
  -3  -7   2        1.43        1.71      0.60 o 
  -2  -7   2      482.95      474.95      6.69 o 
  -1  -7   2      268.54      276.59      9.57 o 
   0  -7   2      501.48      523.62      7.77 o 
   1  -7   2       59.02       61.84      2.12 o 
   2  -7   2        1.14        0.19      0.72 o 
   3  -7   2      214.94      208.24      5.14 o 
   4  -7   2       10.26        6.72      1.12 o 
   5  -7   2        6.25        6.80      1.41 o 
  -8  -6   2       22.59       17.81      1.48 o 
  -7  -6   2      169.72      172.57      3.82 o 
  -6  -6   2       17.67       18.84      0.97 o 
  -5  -6   2       13.04       10.60      0.99 o 
  -4  -6   2      370.19      396.18      5.63 o 
  -3  -6   2       19.38       15.75      0.90 o 
  -2  -6   2      114.64      128.93      1.94 o 
  -1  -6   2        0.07        0.90      0.32 o 
   0  -6   2      249.31      241.50      3.10 o 
   1  -6   2      268.62      278.32      3.53 o 
   2  -6   2       10.02        9.84      0.75 o 
   3  -6   2        1.46        0.34      1.12 o 
   4  -6   2       20.87       23.90      1.89 o 
   5  -6   2        0.31        1.53      0.84 o 
   6  -6   2        2.92        2.92      1.01 o 
 -10  -5   2       17.52       21.14      2.38 o 
  -9  -5   2        1.02        2.01      1.06 o 
  -8  -5   2       90.32       91.62      2.28 o 
  -7  -5   2      166.65      170.96      3.13 o 
  -6  -5   2      737.18      712.21      7.42 o 
  -5  -5   2       12.76       18.40      0.89 o 
  -4  -5   2      499.09      471.78      5.13 o 
  -3  -5   2       12.35       11.68      1.27 o 
  -2  -5   2      124.33      141.05      1.91 o 
  -1  -5   2       99.73      131.54      2.34 o 
   0  -5   2      117.63      148.77      2.12 o 
   1  -5   2       25.93       29.13      1.04 o 
   2  -5   2      109.04      119.24      2.08 o 
   3  -5   2        0.82        1.41      0.57 o 
   4  -5   2       17.52       20.82      2.59 o 
   5  -5   2       57.52       50.40      2.18 o 
   6  -5   2       18.22       18.75      1.56 o 
   7  -5   2       22.19       25.69      1.92 o 
  -9  -4   2        2.11        1.61      0.84 o 
  -8  -4   2       37.01       38.19      1.87 o 
  -7  -4   2        3.63        4.48      0.97 o 
  -6  -4   2      138.14      142.30      2.52 o 
  -5  -4   2      943.07      975.88      8.75 o 
  -4  -4   2       21.26       25.88      0.90 o 
  -3  -4   2      779.55      854.51      7.35 o 
  -2  -4   2     5381.12     5695.59     42.33 o 
  -1  -4   2       93.77       95.95      2.42 o 
   0  -4   2      765.16      777.78     13.54 o 
   1  -4   2      439.89      445.68      5.52 o 
   2  -4   2      808.95      740.95      8.76 o 
   3  -4   2      260.31      248.87      3.17 o 
   4  -4   2       71.43       70.63      2.44 o 
   5  -4   2        9.15       10.35      1.08 o 
   6  -4   2        1.08        1.75      0.80 o 
   7  -4   2        7.52        8.56      1.25 o 
   8  -4   2        2.38        1.08      0.91 o 
  -9  -3   2        9.61        7.70      2.22 o 
  -8  -3   2        2.51        2.37      0.81 o 
  -7  -3   2       24.37       23.49      1.45 o 
  -6  -3   2       55.02       61.93      1.63 o 
  -5  -3   2      433.97      430.96      4.72 o 
  -4  -3   2      347.11      414.65      4.35 o 
  -3  -3   2      220.80      229.73      3.11 o 
  -2  -3   2      759.05      772.95      6.48 o 
  -1  -3   2      265.56      223.49      3.40 o 
   0  -3   2     4043.58     3938.67     36.05 o 
   1  -3   2     3509.81     3504.59     25.85 o 
   2  -3   2      478.86      530.70      4.96 o 
   3  -3   2       44.31       37.98      1.83 o 
   4  -3   2      176.93      179.72      2.57 o 
   5  -3   2        0.13        0.69      0.52 o 
   6  -3   2        2.27        3.20      0.83 o 
   7  -3   2      205.68      193.56      4.37 o 
   8  -3   2       62.10       49.11      2.36 o 
  -9  -2   2       10.12       11.24      1.45 o 
  -8  -2   2        3.54        3.83      0.98 o 
  -7  -2   2        8.05        6.77      1.00 o 
  -6  -2   2       21.39       23.96      1.34 o 
  -5  -2   2       38.42       45.58      1.43 o 
  -4  -2   2        0.88        2.01      0.93 o 
  -3  -2   2      133.12      142.61      2.24 o 
  -2  -2   2     2035.05     2111.84     24.54 o 
  -1  -2   2      103.06      126.85      2.14 o 
   0  -2   2      513.70      447.14      5.55 o 
   1  -2   2      137.53      137.63      3.97 o 
   2  -2   2      502.73      443.08      4.53 o 
   3  -2   2        6.00       10.07      0.55 o 
   4  -2   2      304.92      283.00      3.28 o 
   5  -2   2      584.92      578.99      5.01 o 
   6  -2   2      389.79      380.03      5.85 o 
   7  -2   2       23.17       22.13      1.50 o 
   8  -2   2       97.78      104.01      3.23 o 
   9  -2   2       33.73       25.58      1.91 o 
  -9  -1   2        3.78        1.69      1.41 o 
  -8  -1   2        2.05        0.98      0.82 o 
  -7  -1   2      112.40       94.97      3.35 o 
  -6  -1   2       97.22       98.51      2.74 o 
  -5  -1   2        0.28        1.58      0.58 o 
  -4  -1   2      491.23      480.61      4.86 o 
  -3  -1   2        1.33       -0.23      0.25 o 
  -2  -1   2       91.65       92.52      1.78 o 
  -1  -1   2       40.01       53.53      0.97 o 
   0  -1   2       62.76       45.19      1.05 o 
   1  -1   2     1005.19      867.41     19.19 o 
   2  -1   2      150.60      126.07      1.56 o 
   3  -1   2        0.08        4.25      0.43 o 
   4  -1   2        3.72       10.13      0.55 o 
   5  -1   2      761.79      766.32      6.13 o 
   6  -1   2       79.22       89.46      4.65 o 
   7  -1   2      130.49      124.44      3.12 o 
   8  -1   2       18.20       14.69      1.35 o 
   9  -1   2      107.74      108.77      3.42 o 
  -8   0   2        3.80        2.41      1.97 o 
  -7   0   2       82.39       78.88      2.75 o 
  -6   0   2      116.41      103.30      2.93 o 
  -5   0   2       53.80       55.69      3.97 o 
  -4   0   2      824.51      814.25      9.35 o 
  -3   0   2      464.06      543.67     10.98 o 
  -2   0   2       56.18       49.97      1.94 o 
  -1   0   2       97.48       74.95      1.11 o 
   0   0   2     5271.41     4912.61     36.51 o 
   1   0   2      522.01      576.45      4.65 o 
   2   0   2     1742.09     1813.59     13.54 o 
   3   0   2     1339.14     1297.74     10.08 o 
   4   0   2      134.94      142.94      1.69 o 
   5   0   2      160.16      174.35      4.35 o 
   6   0   2      507.89      471.14      4.95 o 
   7   0   2       64.42       66.69      2.43 o 
   8   0   2       31.23       29.41      1.68 o 
   9   0   2       51.06       73.13      2.70 o 
  10   0   2        1.52        1.47      1.32 o 
  -8   1   2        3.31        3.82      1.07 o 
  -7   1   2        6.95        8.20      1.23 o 
  -6   1   2      171.02      172.80      4.00 o 
  -5   1   2        3.27        4.21      0.83 o 
  -4   1   2       50.63       52.71      1.85 o 
  -3   1   2      580.79      604.23      7.27 o 
  -2   1   2     1341.88     1376.06     13.60 o 
  -1   1   2       18.30       18.43      1.68 o 
   0   1   2       89.91      107.40      1.54 o 
   2   1   2     1220.05     1108.12     15.46 o 
   3   1   2     2498.81     2266.82     15.39 o 
   4   1   2      118.53      131.49      2.32 o 
   5   1   2      140.02      156.05      2.21 o 
   6   1   2      226.66      237.90      3.03 o 
   7   1   2       14.50       17.83      0.89 o 
   8   1   2       63.31       62.75      2.15 o 
   9   1   2       42.41       36.50      2.84 o 
  10   1   2       11.17       16.75      2.26 o 
  -7   2   2       16.05       17.53      1.65 o 
  -6   2   2       12.95       14.69      1.41 o 
  -5   2   2       59.08       60.92      2.30 o 
  -4   2   2       14.67       20.94      1.35 o 
  -3   2   2      119.88      120.15      2.71 o 
  -2   2   2       12.38       15.76      0.96 o 
  -1   2   2      624.79      538.66      6.20 o 
   0   2   2      790.37      807.47     14.99 o 
   1   2   2     2019.25     1942.99     14.51 o 
   2   2   2     2264.43     2329.66     24.54 o 
   3   2   2      114.35      116.23      1.95 o 
   4   2   2      319.18      301.96      5.51 o 
   5   2   2      583.65      614.36      5.51 o 
   6   2   2       61.14       68.01      2.51 o 
   7   2   2       20.91       18.04      0.87 o 
   8   2   2        8.90        8.76      0.78 o 
   9   2   2        2.36        1.68      0.93 o 
  10   2   2        4.63        1.35      1.04 o 
  11   2   2       11.81       13.54      2.19 o 
  -7   3   2        1.04       -0.05      0.81 o 
  -6   3   2        3.16        0.80      0.80 o 
  -5   3   2      389.86      373.30      6.41 o 
  -4   3   2        0.00        1.19      0.66 o 
  -3   3   2      223.88      229.35      8.58 o 
  -2   3   2        0.11       -0.55      0.37 o 
  -1   3   2      133.71      127.26      2.52 o 
   0   3   2      693.04      728.42      6.19 o 
   1   3   2      426.90      433.65      3.96 o 
   2   3   2      227.85      224.53      2.34 o 
   3   3   2     2442.03     2260.90     20.93 o 
   4   3   2      165.19      149.17      3.55 o 
   5   3   2       50.86       43.76      0.93 o 
   6   3   2        0.00        2.04      0.55 o 
   7   3   2        7.84        6.31      0.56 o 
   8   3   2       15.63       15.42      1.18 o 
   9   3   2       18.56       14.30      1.42 o 
  10   3   2        3.88        0.64      0.95 o 
  11   3   2        2.44        4.74      1.59 o 
  -6   4   2        0.63        0.97      0.89 o 
  -5   4   2      233.40      232.81      7.42 o 
  -4   4   2      559.78      589.57      8.43 o 
  -3   4   2       37.72       39.28      1.78 o 
  -2   4   2       43.65       46.66      2.36 o 
  -1   4   2        4.51        7.01      0.98 o 
   0   4   2      165.04      137.34      1.93 o 
   1   4   2      141.34      132.77      1.86 o 
   2   4   2     1096.60     1105.03      8.93 o 
   3   4   2        4.10        7.17      0.44 o 
   4   4   2      734.90      714.47      6.10 o 
   5   4   2      219.33      246.47      4.92 o 
   6   4   2      243.25      248.62      2.89 o 
   7   4   2       83.64       83.31      3.24 o 
   8   4   2       25.63       25.77      1.48 o 
   9   4   2        7.56        6.69      1.00 o 
  10   4   2      117.61      101.70      4.51 o 
  11   4   2       48.69       39.17      3.08 o 
  -5   5   2        5.90        6.24      1.22 o 
  -4   5   2      332.16      327.39      6.08 o 
  -3   5   2      258.64      262.68      5.03 o 
  -2   5   2      115.34      111.71      4.53 o 
  -1   5   2      267.59      261.32      4.46 o 
   0   5   2      618.93      677.02      7.26 o 
   1   5   2      361.31      328.67      3.64 o 
   2   5   2     2137.10     2111.59     16.37 o 
   3   5   2      208.38      236.91      2.80 o 
   4   5   2        0.51        0.86      0.25 o 
   5   5   2       15.57       22.36      0.73 o 
   6   5   2      488.83      433.33      7.14 o 
   7   5   2       12.89       14.80      1.10 o 
   8   5   2       98.66       90.80      2.63 o 
   9   5   2       15.96       14.77      1.32 o 
  10   5   2       23.07       22.13      3.02 o 
  11   5   2       54.69       45.96      3.23 o 
  -5   6   2        2.77        1.90      1.16 o 
  -4   6   2       16.02       15.32      1.54 o 
  -3   6   2        1.15        0.27      0.64 o 
  -2   6   2       23.35       24.20      1.79 o 
  -1   6   2      110.25      105.91      2.85 o 
   0   6   2       87.01       82.17      2.32 o 
   1   6   2       41.99       36.38      1.41 o 
   2   6   2      205.61      188.68      2.65 o 
   3   6   2       19.04       13.90      0.87 o 
   4   6   2       94.37       86.68      1.62 o 
   5   6   2       48.13       47.64      1.18 o 
   6   6   2      257.21      269.88      4.45 o 
   7   6   2       22.26       19.72      2.09 o 
   8   6   2       34.53       31.08      1.68 o 
   9   6   2      130.03      145.76      3.62 o 
  10   6   2       51.66       51.13      4.26 o 
  11   6   2       74.11       82.71      3.08 o 
  -4   7   2        0.00        0.70      0.83 o 
  -3   7   2       85.60       79.62      7.56 o 
  -2   7   2        1.04        2.45      0.82 o 
  -1   7   2      194.79      188.89      5.50 o 
   0   7   2       51.18       48.12      2.89 o 
   1   7   2       38.55       34.34      1.57 o 
   2   7   2      491.77      495.71      7.20 o 
   3   7   2      129.40      117.11      2.13 o 
   4   7   2      166.88      176.00      2.65 o 
   5   7   2        5.63        5.08      0.53 o 
   6   7   2       57.09       54.41      1.95 o 
   7   7   2       81.52       91.05      2.60 o 
   8   7   2       42.73       44.95      5.44 o 
   9   7   2      246.07      237.26      4.81 o 
  10   7   2      187.63      183.21      4.43 o 
  11   7   2       35.26       38.40      2.24 o 
  -3   8   2        0.14       -0.04      0.77 o 
  -2   8   2       82.94       90.06      3.16 o 
  -1   8   2        1.57        1.77      1.19 o 
   0   8   2        2.64        0.90      0.64 o 
   1   8   2        3.44        2.21      0.68 o 
   2   8   2       74.07       68.14      2.20 o 
   3   8   2        5.07        4.90      0.65 o 
   4   8   2       11.05       14.20      0.86 o 
   5   8   2       48.98       52.60      1.50 o 
   6   8   2      248.02      242.31      4.45 o 
   7   8   2        4.12        5.86      0.95 o 
   8   8   2      570.17      570.41      9.47 o 
   9   8   2     1082.66     1128.16     27.18 o 
  10   8   2        8.13        6.59      1.21 o 
  11   8   2       73.29       72.03      2.95 o 
  -2   9   2        2.92        2.13      0.96 o 
  -1   9   2       16.44       18.20      2.43 o 
   0   9   2       55.55       56.47      2.38 o 
   1   9   2       25.22       25.69      1.63 o 
   2   9   2        2.33        2.35      0.78 o 
   3   9   2        5.31        4.85      0.70 o 
   4   9   2       20.79       21.02      1.11 o 
   5   9   2       13.21       19.33      1.38 o 
   6   9   2      114.18      114.85      3.11 o 
   7   9   2      180.92      181.61      6.92 o 
   8   9   2       41.61       40.25      3.05 o 
   9   9   2        6.17        4.37      1.04 o 
  10   9   2       13.82       13.20      1.63 o 
  11   9   2       22.38       28.05      2.04 o 
   0  10   2        2.01        0.66      0.81 o 
   1  10   2        7.57        8.20      1.18 o 
   2  10   2        1.59        1.26      0.74 o 
   3  10   2        3.39        3.06      1.26 o 
   4  10   2        6.78        5.84      0.81 o 
   5  10   2        4.56        3.79      1.70 o 
   6  10   2        0.70        2.06      0.84 o 
   7  10   2       28.20       31.75      1.86 o 
   8  10   2       10.72        9.85      2.58 o 
   9  10   2        3.10        2.10      0.97 o 
  10  10   2        9.26        4.84      1.15 o 
  11  10   2       10.71       16.29      2.88 o 
   1  11   2        0.02        0.15      1.01 o 
   2  11   2        0.69        0.52      0.91 o 
   3  11   2        5.24        4.91      1.43 o 
   5  11   2        8.97        6.89      1.76 o 
   6  11   2       20.69       28.34      2.86 o 
   7  11   2       48.92       48.09      3.68 o 
   8  11   2       27.88       37.49      3.46 o 
   9  11   2       54.34       62.38      4.37 o 
  10  11   2        1.60        2.80      1.86 o 
   6  12   2        4.04        2.32      1.55 o 
   7  12   2        6.41       13.08      2.46 o 
   8  12   2       56.02       62.52      4.43 o 
   9  12   2       53.70       62.53      4.49 o 
  -6 -11   3        8.67        5.46      1.24 o 
  -5 -11   3        0.11        0.26      1.47 o 
  -4 -11   3        8.90        5.52      1.19 o 
  -3 -11   3        8.45        9.10      1.30 o 
  -2 -11   3       30.26       27.98      1.96 o 
  -1 -11   3        8.60        5.53      1.61 o 
  -8 -10   3       21.01       17.60      2.61 o 
  -7 -10   3        0.23       -0.15      1.26 o 
  -6 -10   3        4.47        5.11      1.11 o 
  -5 -10   3        5.69        7.02      1.18 o 
  -4 -10   3        2.28        1.36      0.81 o 
  -3 -10   3        0.02       -0.38      0.73 o 
  -2 -10   3       70.25       77.03      2.85 o 
  -1 -10   3        1.35        1.93      0.79 o 
   0 -10   3       36.60       34.82      3.06 o 
   1 -10   3        0.01       -0.35      1.03 o 
  -8  -9   3        0.00        1.16      1.41 o 
  -7  -9   3       21.59       21.86      1.66 o 
  -6  -9   3        7.80        4.01      1.28 o 
  -5  -9   3       43.34       36.09      1.98 o 
  -4  -9   3        7.69        5.52      1.03 o 
  -3  -9   3        0.00        0.07      0.61 o 
  -2  -9   3        7.19        7.06      1.07 o 
  -1  -9   3        0.24       -0.50      0.55 o 
   0  -9   3        4.96        5.98      1.02 o 
   1  -9   3       15.99       19.86      2.38 o 
   2  -9   3        0.46        0.35      1.08 o 
   3  -9   3        0.18        1.53      1.45 o 
  -9  -8   3       13.44       13.17      2.22 o 
  -8  -8   3        0.87        2.61      1.49 o 
  -7  -8   3       17.13       18.22      1.62 o 
  -6  -8   3       46.77       38.43      1.94 o 
  -5  -8   3        1.70        1.53      0.71 o 
  -4  -8   3      165.94      142.79      3.57 o 
  -3  -8   3        0.03        1.53      0.64 o 
  -2  -8   3        3.08        1.68      0.65 o 
  -1  -8   3       31.33       31.11      1.73 o 
   0  -8   3      227.71      216.42      9.44 o 
   1  -8   3        1.75       -0.42      0.63 o 
   2  -8   3       22.08       14.91      2.03 o 
   3  -8   3       19.26       24.37      2.61 o 
   4  -8   3       17.00       14.41      2.30 o 
  -8  -7   3      140.81      146.86      3.85 o 
  -7  -7   3       38.10       38.16      2.09 o 
  -6  -7   3      136.25      123.29      3.29 o 
  -5  -7   3        7.66        4.92      0.89 o 
  -4  -7   3        4.16        7.99      0.98 o 
  -3  -7   3        0.00        0.69      0.52 o 
  -2  -7   3       40.19       34.94      1.68 o 
  -1  -7   3       61.31       55.52      2.06 o 
   0  -7   3      521.88      518.44     13.18 o 
   1  -7   3        0.03       -0.83      0.66 o 
   2  -7   3        2.78        2.06      0.70 o 
   3  -7   3       15.52        8.70      1.76 o 
   4  -7   3       30.35       30.89      2.88 o 
   5  -7   3        2.15        2.77      1.53 o 
  -8  -6   3       10.54        9.64      1.24 o 
  -7  -6   3       38.17       44.20      3.08 o 
  -6  -6   3        6.77        8.28      1.01 o 
  -5  -6   3       10.94       10.34      1.04 o 
  -4  -6   3       46.34       46.42      1.86 o 
  -3  -6   3       39.04       40.91      3.41 o 
  -2  -6   3      569.84      535.83     15.88 o 
  -1  -6   3       51.68       62.24      2.02 o 
   0  -6   3      813.39      768.05      9.31 o 
   1  -6   3      349.53      383.67      6.74 o 
   2  -6   3      119.13      113.76      2.83 o 
   3  -6   3       33.48       31.30      2.46 o 
   4  -6   3      280.67      263.35      4.94 o 
   5  -6   3        1.07        0.56      0.68 o 
   6  -6   3        9.86        6.05      1.13 o 
  -9  -5   3        0.02       -0.15      1.18 o 
  -8  -5   3        8.86       10.81      1.88 o 
  -7  -5   3       15.53       14.25      1.98 o 
  -6  -5   3       77.84       78.13      2.49 o 
  -5  -5   3        0.12        0.31      0.48 o 
  -4  -5   3      293.34      288.94      4.73 o 
  -3  -5   3        6.80       10.52      0.92 o 
  -2  -5   3       23.91       31.01      1.36 o 
  -1  -5   3       14.01       16.76      1.04 o 
   0  -5   3      205.77      228.10      3.86 o 
   1  -5   3      181.24      176.40      2.44 o 
   2  -5   3       56.73       61.31      1.46 o 
   3  -5   3       20.26       19.78      1.18 o 
   4  -5   3        7.27        4.31      0.78 o 
   5  -5   3       21.13       26.69      1.61 o 
   6  -5   3       38.01       37.61      5.11 o 
   7  -5   3        1.82        3.30      1.00 o 
  -9  -4   3       11.19       14.04      1.50 o 
  -8  -4   3       33.48       35.69      1.90 o 
  -7  -4   3       14.30       17.93      2.14 o 
  -6  -4   3       28.63       33.39      1.33 o 
  -5  -4   3        2.35        2.28      0.50 o 
  -4  -4   3       60.95       64.20      1.93 o 
  -3  -4   3      137.24      146.41      2.18 o 
  -2  -4   3      127.06      146.35      3.18 o 
  -1  -4   3       76.66       78.53      1.98 o 
   0  -4   3      201.25      229.94      3.69 o 
   1  -4   3      820.29      834.96      7.19 o 
   2  -4   3      164.47      175.13      2.45 o 
   3  -4   3      346.27      371.81      4.19 o 
   4  -4   3        0.03        0.39      0.36 o 
   5  -4   3       10.61        9.29      0.99 o 
   6  -4   3       58.34       57.86      2.26 o 
   7  -4   3        4.86        2.13      0.96 o 
   8  -4   3        2.57        2.92      0.98 o 
  -9  -3   3        6.02        5.71      1.82 o 
  -8  -3   3        0.35       -0.37      0.72 o 
  -7  -3   3        3.02        4.24      1.29 o 
  -6  -3   3       55.49       51.81      1.98 o 
  -5  -3   3       55.69       54.05      1.49 o 
  -4  -3   3        8.16        7.46      0.60 o 
  -3  -3   3      193.30      171.71      4.27 o 
  -2  -3   3       49.02       41.88      1.09 o 
  -1  -3   3      815.27      823.14      9.01 o 
   0  -3   3      113.37      113.51      2.25 o 
   1  -3   3     1056.33     1011.89      8.25 o 
   2  -3   3     1226.92     1299.91     10.50 o 
   3  -3   3       73.62       95.04      1.68 o 
   4  -3   3      142.62      141.09      2.61 o 
   5  -3   3      221.18      212.38      3.16 o 
   6  -3   3       77.61       79.01      2.71 o 
   7  -3   3      144.95      146.04      3.67 o 
   8  -3   3        2.14        1.65      0.86 o 
  -8  -2   3       24.49       30.44      1.96 o 
  -7  -2   3        0.41        0.74      0.67 o 
  -6  -2   3        4.08        4.99      1.23 o 
  -5  -2   3        1.30        0.54      0.42 o 
  -4  -2   3        2.61        5.16      0.54 o 
  -3  -2   3       25.40       27.23      0.92 o 
  -2  -2   3      246.86      276.01      3.03 o 
  -1  -2   3     1010.09      961.22      8.11 o 
   0  -2   3     3797.74     3644.16     33.47 o 
   1  -2   3      102.52      111.19      1.42 o 
   2  -2   3      927.18      998.07      8.15 o 
   3  -2   3      847.47      908.41      8.23 o 
   4  -2   3        7.01       10.65      0.62 o 
   5  -2   3        1.93        1.57      0.38 o 
   6  -2   3      510.93      491.59      9.27 o 
   7  -2   3        0.00        0.06      0.61 o 
   8  -2   3        7.43        6.55      1.07 o 
   9  -2   3       32.72       35.49      2.13 o 
  -8  -1   3       14.47       20.46      1.73 o 
  -7  -1   3        8.15        6.17      1.13 o 
  -6  -1   3       22.47       19.82      1.43 o 
  -5  -1   3        4.16        2.96      0.99 o 
  -4  -1   3       16.12       22.21      0.91 o 
  -3  -1   3      355.01      326.41      3.64 o 
  -2  -1   3       12.79       13.50      1.48 o 
  -1  -1   3     2675.48     2697.07     20.13 o 
   0  -1   3     1932.20     2043.52     24.14 o 
   1  -1   3     1697.04     1692.74     12.81 o 
   2  -1   3      898.42      889.02     13.09 o 
   3  -1   3     2579.68     2596.98     19.49 o 
   4  -1   3      316.31      324.56      3.50 o 
   5  -1   3      167.19      191.83      2.63 o 
   6  -1   3        6.08        7.10      0.53 o 
   7  -1   3      473.49      467.03      7.54 o 
   8  -1   3       81.49       83.90      2.68 o 
   9  -1   3       60.51       66.85      3.85 o 
  10  -1   3       11.32        7.95      1.91 o 
  -8   0   3        1.41        1.87      1.07 o 
  -7   0   3      114.36      110.13      3.42 o 
  -6   0   3       17.81       16.12      1.37 o 
  -5   0   3       60.30       58.18      2.11 o 
  -4   0   3        2.78        2.39      0.72 o 
  -3   0   3      321.54      319.61      6.12 o 
  -2   0   3      356.32      362.04      3.71 o 
  -1   0   3      148.71      134.35      2.60 o 
   0   0   3     3569.29     3533.57     25.90 o 
   1   0   3       28.85       49.80      2.36 o 
   2   0   3       93.03       98.91      1.31 o 
   3   0   3     2400.85     2250.67     16.90 o 
   4   0   3      227.14      219.49      2.56 o 
   5   0   3      251.70      253.89      2.67 o 
   6   0   3        2.56        7.52      0.98 o 
   7   0   3       15.05       20.90      0.99 o 
   8   0   3      241.94      250.62      8.24 o 
   9   0   3        3.15        2.84      1.26 o 
  10   0   3        0.53       -0.06      0.99 o 
  -7   1   3        2.16        0.76      0.87 o 
  -6   1   3       21.69       19.93      1.59 o 
  -5   1   3       56.91       56.97      3.49 o 
  -4   1   3      310.07      302.31      5.05 o 
  -3   1   3      652.07      646.15      7.93 o 
  -2   1   3       40.81       49.75      1.12 o 
  -1   1   3       40.77       35.42      0.88 o 
   0   1   3      535.48      516.20      4.56 o 
   1   1   3     6981.01     6747.82     49.23 o 
   2   1   3     1256.04     1371.79     12.66 o 
   3   1   3      739.14      667.02      5.56 o 
   4   1   3      322.76      307.62      2.95 o 
   5   1   3        3.44        3.01      0.37 o 
   6   1   3     1258.62     1296.19     12.60 o 
   7   1   3       52.75       51.11      1.37 o 
   8   1   3       25.28       28.55      1.44 o 
   9   1   3       17.90       21.14      2.24 o 
  10   1   3        2.16        2.46      1.32 o 
  11   1   3        5.46        4.93      1.66 o 
  -7   2   3        8.03        8.21      1.35 o 
  -6   2   3       50.95       51.98      2.39 o 
  -5   2   3      106.58       98.91      3.06 o 
  -4   2   3        0.26        0.92      0.59 o 
  -3   2   3        5.57        4.28      0.77 o 
  -2   2   3      163.76      151.83      3.04 o 
  -1   2   3        1.02        4.16      0.81 o 
   0   2   3      475.80      460.33      4.39 o 
   1   2   3     4251.91     4209.82     27.40 o 
   2   2   3    20411.98    19105.53    126.97 o 
   3   2   3      298.90      337.62      8.28 o 
   4   2   3      802.88      744.98      6.75 o 
   5   2   3       93.04       97.93      1.45 o 
   6   2   3       16.48       24.45      1.19 o 
   7   2   3        4.73        5.63      0.54 o 
   8   2   3       56.39       57.42      2.02 o 
   9   2   3        9.18       12.36      1.82 o 
  10   2   3       18.11       14.91      2.09 o 
  11   2   3        0.05        1.18      1.24 o 
  -6   3   3        5.18        8.74      2.84 o 
  -5   3   3       23.11       23.29      1.73 o 
  -4   3   3        1.26        0.45      0.61 o 
  -3   3   3        2.94        2.35      1.17 o 
  -2   3   3       16.54       14.63      1.09 o 
  -1   3   3       41.21       32.90      1.34 o 
   0   3   3       25.32       46.90      2.06 o 
   1   3   3       29.82       39.52      0.91 o 
   2   3   3      367.35      428.94      3.99 o 
   3   3   3     5675.85     5784.39     63.12 o 
   5   3   3      439.52      506.10      6.17 o 
   6   3   3     1220.70     1325.44     13.72 o 
   7   3   3        2.00        2.68      0.63 o 
   8   3   3      376.93      379.51      5.98 o 
   9   3   3        0.05        0.38      0.59 o 
  10   3   3        0.05       -0.02      0.85 o 
  11   3   3       18.24       15.73      2.22 o 
  -6   4   3        0.06       -1.10      0.75 o 
  -5   4   3        0.14       -0.98      0.66 o 
  -4   4   3       64.09       58.27      3.18 o 
  -3   4   3        0.35        1.44      0.90 o 
  -2   4   3       13.53       14.43      1.18 o 
  -1   4   3      183.47      192.45      3.63 o 
   0   4   3      280.18      288.79      4.75 o 
   1   4   3      510.58      559.92      5.23 o 
   2   4   3        7.44       18.43      1.30 o 
   3   4   3      452.67      485.19      4.51 o 
   4   4   3     2287.15     2329.81     32.01 o 
   5   4   3      196.67      221.71      3.57 o 
   6   4   3      127.03      129.28      2.92 o 
   7   4   3       59.04       62.30      2.00 o 
   8   4   3        5.88        5.66      0.85 o 
   9   4   3       65.55       60.60      2.26 o 
  10   4   3       97.63       91.19      2.94 o 
  11   4   3        1.03        0.27      0.95 o 
  -5   5   3        5.40        5.67      1.26 o 
  -4   5   3        0.58       -0.09      0.70 o 
  -3   5   3      180.10      193.06      4.38 o 
  -2   5   3        6.91        9.62      1.13 o 
  -1   5   3        8.75       12.52      1.94 o 
   0   5   3      224.92      218.02      3.92 o 
   1   5   3        0.12        2.21      0.42 o 
   2   5   3      345.21      368.21      4.22 o 
   3   5   3      981.49     1059.50      8.88 o 
   4   5   3        1.10        4.38      0.40 o 
   5   5   3      282.74      286.12      3.06 o 
   6   5   3      168.75      167.25      3.24 o 
   7   5   3       77.04       90.51      5.07 o 
   8   5   3      421.18      427.50      6.36 o 
   9   5   3      231.09      217.62      4.44 o 
  10   5   3        2.51        2.50      0.86 o 
  11   5   3       18.26       19.69      1.67 o 
  12   5   3        1.63        1.45      1.18 o 
  -4   6   3        0.06        1.56      0.87 o 
  -3   6   3      209.40      199.89      4.68 o 
  -2   6   3      121.84      121.05      3.36 o 
  -1   6   3        0.45        2.14      1.29 o 
   0   6   3      616.98      597.92      7.93 o 
   1   6   3     1125.62     1184.49     12.84 o 
   2   6   3       13.06       11.03      0.71 o 
   3   6   3      192.78      206.03      2.79 o 
   4   6   3      252.14      247.48      3.07 o 
   5   6   3      562.15      556.30      5.37 o 
   6   6   3       71.70       74.49      2.50 o 
   7   6   3       20.84       17.42      1.24 o 
   8   6   3      229.17      213.58      4.20 o 
   9   6   3       54.60       51.23      2.17 o 
  10   6   3       35.45       32.27      1.89 o 
  11   6   3       37.22       39.69      2.20 o 
  12   6   3       14.27       15.30      2.30 o 
  -3   7   3        0.30       -1.06      0.71 o 
  -2   7   3        3.36        1.91      0.84 o 
  -1   7   3       42.49       45.37      2.08 o 
   0   7   3        2.35        1.97      0.70 o 
   1   7   3       81.63       85.84      2.51 o 
   2   7   3       62.08       57.36      2.06 o 
   3   7   3      116.06      110.18      2.09 o 
   4   7   3        1.23        2.77      0.49 o 
   5   7   3      649.49      660.39     11.65 o 
   6   7   3       37.00       35.23      1.68 o 
   7   7   3       49.55       46.76      3.26 o 
   8   7   3        5.23        3.62      1.16 o 
   9   7   3       63.82       58.08      2.79 o 
  10   7   3       89.39       95.28      3.08 o 
  11   7   3       66.42       64.99      3.88 o 
  12   7   3       68.62       70.90      3.08 o 
  -2   8   3        2.28        1.65      0.88 o 
  -1   8   3        0.82        0.35      2.00 o 
   0   8   3       37.61       38.94      1.94 o 
   1   8   3       27.77       27.74      1.61 o 
   2   8   3       34.90       36.78      3.56 o 
   3   8   3        3.66        5.78      0.87 o 
   4   8   3        0.72        1.83      0.56 o 
   5   8   3       15.21       18.43      1.32 o 
   6   8   3       42.91       40.99      2.54 o 
   7   8   3       58.71       53.62      2.16 o 
   8   8   3       67.54       73.15      2.54 o 
   9   8   3       62.76       56.27      2.38 o 
  10   8   3        0.01        0.65      1.11 o 
  11   8   3        0.78       -1.09      1.02 o 
  12   8   3        6.39        4.80      2.22 o 
  -1   9   3        7.84        6.00      1.32 o 
   0   9   3        6.59        6.88      1.16 o 
   1   9   3       17.43       13.75      1.34 o 
   2   9   3       45.61       49.22      2.06 o 
   3   9   3       50.85       54.27      2.08 o 
   4   9   3        2.31        1.38      0.56 o 
   5   9   3        1.61        0.70      0.71 o 
   6   9   3        3.02        4.83      0.96 o 
   7   9   3      136.64      140.81      6.23 o 
   8   9   3        0.93        1.67      0.87 o 
   9   9   3      150.14      158.64      4.73 o 
  10   9   3        2.83        4.67      1.16 o 
  11   9   3        9.77       11.21      1.47 o 
   0  10   3       60.60       53.13      2.71 o 
   1  10   3        0.01        1.68      0.83 o 
   2  10   3       39.05       38.60      2.37 o 
   3  10   3      218.30      226.23      4.62 o 
   4  10   3      121.86      129.05      3.41 o 
   5  10   3       31.99       34.79      1.91 o 
   6  10   3       19.20       17.40      2.68 o 
   7  10   3        9.52        9.64      1.49 o 
   8  10   3       12.25       11.73      1.36 o 
   9  10   3        0.84        0.67      0.81 o 
  10  10   3       14.38       21.63      1.82 o 
  11  10   3       30.60       36.09      3.75 o 
   2  11   3        3.98        1.74      0.87 o 
   3  11   3       48.03       54.57      3.38 o 
   4  11   3       73.26       78.40      4.00 o 
   5  11   3        4.77        3.51      1.00 o 
   6  11   3        0.96        0.53      0.82 o 
   7  11   3       13.05       14.94      1.49 o 
   8  11   3       11.88       12.35      1.47 o 
   9  11   3        0.26        0.33      0.84 o 
  10  11   3        2.57        5.88      1.29 o 
   6  12   3        0.12        1.62      1.49 o 
   7  12   3       27.40       34.80      3.29 o 
   8  12   3       58.16       86.06      5.05 o 
   9  12   3        0.70        0.52      1.47 o 
  -5 -11   4        1.12        0.49      0.85 o 
  -4 -11   4        0.01        0.84      1.24 o 
  -3 -11   4        9.34        9.85      1.43 o 
  -2 -11   4       18.98       24.17      3.63 o 
  -1 -11   4        3.88        4.39      1.09 o 
  -7 -10   4        5.66        6.79      2.01 o 
  -6 -10   4        4.96        2.10      0.90 o 
  -5 -10   4        9.94        6.27      1.17 o 
  -4 -10   4        0.00        1.35      0.93 o 
  -3 -10   4       29.50       25.56      1.84 o 
  -2 -10   4       57.18       55.84      2.54 o 
  -1 -10   4        1.47        0.91      0.79 o 
   0 -10   4        3.01        2.13      1.83 o 
   1 -10   4        6.48        7.99      1.91 o 
  -7  -9   4        1.18        0.93      0.79 o 
  -6  -9   4       59.84       65.84      2.75 o 
  -5  -9   4        0.35       -0.11      0.63 o 
  -4  -9   4       26.59       28.90      2.89 o 
  -3  -9   4       16.83       12.43      1.32 o 
  -2  -9   4      149.45      144.04      3.83 o 
  -1  -9   4       21.70       30.02      1.84 o 
   0  -9   4        7.72       10.69      1.24 o 
   1  -9   4       19.30       18.87      1.94 o 
   2  -9   4        9.75       10.74      2.01 o 
   3  -9   4        6.15        4.20      1.66 o 
  -8  -8   4       54.74       55.32      3.91 o 
  -7  -8   4       14.30        8.27      1.24 o 
  -6  -8   4      161.72      151.51      4.00 o 
  -5  -8   4      146.89      137.30      3.70 o 
  -4  -8   4      636.94      554.30      8.32 o 
  -3  -8   4       47.15       41.38      3.73 o 
  -2  -8   4       88.45       83.52      2.74 o 
  -1  -8   4      257.03      251.53      4.94 o 
   0  -8   4        7.83        8.35      1.99 o 
   1  -8   4        2.39        4.08      0.89 o 
   2  -8   4        0.45        2.21      1.18 o 
   3  -8   4       36.85       37.43      3.11 o 
   4  -8   4        2.79        0.89      1.26 o 
  -8  -7   4       28.58       26.68      1.88 o 
  -7  -7   4       22.44       26.20      2.21 o 
  -6  -7   4       50.47       44.87      2.12 o 
  -5  -7   4       36.21       28.72      2.53 o 
  -4  -7   4       77.40       62.43      2.34 o 
  -3  -7   4       13.50       16.62      1.32 o 
  -2  -7   4       95.87      107.46      2.96 o 
  -1  -7   4      147.41      143.02      4.33 o 
   0  -7   4      603.28      613.09      8.41 o 
   1  -7   4        1.13        1.07      0.67 o 
   2  -7   4       12.65       15.47      3.03 o 
   3  -7   4       46.36       36.98      2.86 o 
   4  -7   4        2.71        3.27      1.41 o 
   5  -7   4        1.00        1.59      1.22 o 
  -8  -6   4        2.24        4.47      1.45 o 
  -7  -6   4        2.98        2.59      0.98 o 
  -6  -6   4        2.68        0.73      1.19 o 
  -5  -6   4       42.70       37.48      1.85 o 
  -4  -6   4       36.57       27.57      1.85 o 
  -3  -6   4       59.25       68.99      2.27 o 
  -2  -6   4       30.16       36.03      1.65 o 
  -1  -6   4      158.69      150.84      3.37 o 
   0  -6   4      115.13      115.16      2.89 o 
   1  -6   4       13.96       16.59      1.23 o 
   2  -6   4       53.73       54.59      2.06 o 
   3  -6   4       10.89       10.10      1.07 o 
   4  -6   4      113.11      101.37      4.45 o 
   5  -6   4        2.59        0.41      1.12 o 
   6  -6   4       10.11        6.92      1.82 o 
  -8  -5   4        4.37        4.12      1.62 o 
  -7  -5   4       42.93       40.87      3.06 o 
  -6  -5   4      443.03      450.45     13.34 o 
  -5  -5   4        0.67        0.79      1.24 o 
  -4  -5   4       22.89       26.43      1.49 o 
  -3  -5   4       94.51       81.57      3.00 o 
  -2  -5   4      378.63      364.31      5.54 o 
  -1  -5   4       44.36       44.38      1.69 o 
   0  -5   4       36.16       36.01      1.52 o 
   1  -5   4      449.31      416.04      5.97 o 
   2  -5   4        3.87        4.51      0.75 o 
   3  -5   4       47.80       48.53      1.85 o 
   4  -5   4        0.15        0.46      0.60 o 
   5  -5   4      202.55      205.65      7.21 o 
   6  -5   4        0.01       -0.33      0.64 o 
   7  -5   4       16.42       15.24      1.50 o 
  -8  -4   4        0.60        1.57      1.39 o 
  -7  -4   4        1.81        1.91      1.24 o 
  -6  -4   4      391.33      391.47      6.32 o 
  -5  -4   4      181.43      179.12      3.83 o 
  -4  -4   4        0.11        1.01      0.66 o 
  -3  -4   4       69.62       60.79      2.57 o 
  -2  -4   4      212.54      217.38      3.84 o 
  -1  -4   4       22.77       19.93      1.11 o 
   0  -4   4      494.24      474.88      6.30 o 
   1  -4   4      157.48      153.51      4.19 o 
   2  -4   4      272.07      275.89      4.08 o 
   3  -4   4      123.21      119.75      2.07 o 
   4  -4   4       68.68       69.61      1.68 o 
   5  -4   4      103.78      104.24      2.19 o 
   6  -4   4        2.95        1.71      0.71 o 
   7  -4   4        1.15        0.40      0.69 o 
   8  -4   4        0.19        1.38      0.88 o 
  -8  -3   4        0.39       -0.02      0.80 o 
  -7  -3   4        6.38        7.40      1.16 o 
  -6  -3   4       27.41       25.82      1.58 o 
  -5  -3   4      559.83      561.82      6.08 o 
  -4  -3   4      246.45      235.46      3.94 o 
  -3  -3   4      124.29      119.26      2.01 o 
  -2  -3   4        6.03        3.70      0.40 o 
  -1  -3   4      258.52      295.91      7.09 o 
   0  -3   4       84.76       92.98      2.14 o 
   1  -3   4        0.67        2.24      0.50 o 
   2  -3   4        0.41        0.62      0.26 o 
   3  -3   4        4.80        2.92      0.92 o 
   4  -3   4      402.15      434.18      4.71 o 
   5  -3   4       14.12       14.29      0.83 o 
   6  -3   4       68.28       69.70      2.26 o 
   7  -3   4       12.19       12.65      1.75 o 
   8  -3   4       29.86       36.47      2.00 o 
   9  -3   4        3.53        4.95      1.18 o 
  -8  -2   4        5.90        6.24      1.31 o 
  -7  -2   4        1.40        1.78      0.85 o 
  -6  -2   4      115.51      123.00      3.29 o 
  -5  -2   4       12.20       12.30      2.02 o 
  -4  -2   4       24.46       23.51      1.03 o 
  -3  -2   4      182.27      170.54      3.24 o 
  -2  -2   4       35.52       40.85      1.61 o 
  -1  -2   4      757.24      766.47      6.64 o 
   0  -2   4     1333.47     1305.73     13.31 o 
   1  -2   4       48.49       45.70      1.19 o 
   2  -2   4      106.75       98.30      1.51 o 
   3  -2   4      815.60      818.99      7.14 o 
   4  -2   4        4.54        3.78      0.44 o 
   5  -2   4       97.81       92.63      1.84 o 
   6  -2   4       51.24       50.07      1.63 o 
   7  -2   4      122.99      132.49      3.23 o 
   8  -2   4        1.85        2.01      0.79 o 
   9  -2   4        1.48        2.24      1.26 o 
  -7  -1   4       48.52       47.05      2.30 o 
  -6  -1   4        0.21       -0.45      0.68 o 
  -5  -1   4      186.29      182.86      5.50 o 
  -4  -1   4      361.46      356.00      5.47 o 
  -3  -1   4      152.00      131.30      2.80 o 
  -2  -1   4       19.25       14.07      0.70 o 
  -1  -1   4        1.87        1.21      0.31 o 
   0  -1   4      629.66      621.71      7.53 o 
   1  -1   4      576.56      627.79     10.31 o 
   2  -1   4      168.00      164.11      5.03 o 
   3  -1   4      626.18      563.06      7.69 o 
   4  -1   4       37.72       45.91      1.14 o 
   5  -1   4       32.32       34.15      1.05 o 
   6  -1   4        7.33        9.80      0.68 o 
   7  -1   4      533.38      532.77      5.10 o 
   8  -1   4       87.33       76.41      4.56 o 
   9  -1   4       10.25       10.31      1.84 o 
  10  -1   4        3.01        2.90      1.33 o 
  -7   0   4        0.45       -0.65      0.78 o 
  -6   0   4      124.63      113.00      3.75 o 
  -5   0   4        3.24        5.67      1.04 o 
  -4   0   4       38.16       39.66      1.75 o 
  -3   0   4        2.59        2.09      0.55 o 
  -2   0   4      271.42      239.79      3.05 o 
  -1   0   4     1227.11     1256.19     10.25 o 
   0   0   4      355.85      336.07      3.43 o 
   1   0   4      270.74      241.81      2.62 o 
   2   0   4     2393.62     2407.81     18.06 o 
   3   0   4      255.02      265.11      4.83 o 
   4   0   4      565.92      591.47      5.40 o 
   5   0   4       14.71       12.37      0.64 o 
   6   0   4        8.38       11.68      0.60 o 
   7   0   4       52.95       60.37      1.36 o 
   8   0   4      373.19      374.94      4.66 o 
   9   0   4       44.43       45.05      3.04 o 
  10   0   4        0.97        1.06      1.04 o 
  -7   1   4        0.14        1.73      0.99 o 
  -6   1   4       15.14       11.19      1.38 o 
  -5   1   4        5.65        5.39      1.02 o 
  -4   1   4       99.00       90.28      2.71 o 
  -3   1   4      160.33      173.26      3.64 o 
  -2   1   4      195.17      204.38      3.62 o 
  -1   1   4     1267.71     1285.94     10.52 o 
   0   1   4      344.51      371.22      3.75 o 
   1   1   4      251.98      291.69      3.04 o 
   2   1   4        7.64        7.47      0.42 o 
   3   1   4      235.24      254.36      3.17 o 
   4   1   4      688.85      616.53      5.46 o 
   5   1   4        2.31        1.50      0.28 o 
   6   1   4       19.83       15.66      0.74 o 
   7   1   4      167.46      168.10      5.99 o 
   8   1   4      100.51       98.55      2.67 o 
   9   1   4      202.21      202.03      6.23 o 
  10   1   4       11.49       13.60      2.07 o 
  11   1   4       39.61       41.51      3.29 o 
  -6   2   4       11.20       14.52      1.56 o 
  -5   2   4       20.87       17.65      2.11 o 
  -4   2   4        2.08        2.29      0.81 o 
  -3   2   4      130.05      124.10      3.10 o 
  -2   2   4      111.11      112.29      2.73 o 
  -1   2   4      199.73      227.11      2.73 o 
   0   2   4      163.44      153.68      2.08 o 
   1   2   4        4.30        3.59      0.39 o 
   2   2   4      263.79      228.96      2.56 o 
   3   2   4       86.40       92.86      1.27 o 
   4   2   4      244.36      197.57      2.63 o 
   5   2   4        8.46        8.89      0.41 o 
   6   2   4        8.52        7.59      0.48 o 
   7   2   4        0.07        0.34      0.45 o 
   8   2   4        5.85        5.74      0.85 o 
   9   2   4      142.00      142.90      4.41 o 
  10   2   4       52.38       55.67      3.46 o 
  11   2   4        4.65        3.29      1.37 o 
  -6   3   4        0.53        0.36      0.84 o 
  -5   3   4       23.05       21.81      1.74 o 
  -4   3   4        0.97        0.96      0.74 o 
  -3   3   4       16.99       12.36      1.92 o 
  -2   3   4      110.20      108.24      2.83 o 
  -1   3   4        2.75        1.70      1.34 o 
   0   3   4       80.20       79.33      1.44 o 
   1   3   4      223.97      219.94      2.62 o 
   2   3   4        3.38        4.81      0.40 o 
   3   3   4       17.03       23.98      0.95 o 
   4   3   4       93.15      118.03      2.37 o 
   5   3   4       58.60       39.38      1.57 o 
   6   3   4       45.07       50.18      1.65 o 
   7   3   4      593.96      572.49      7.36 o 
   8   3   4        6.83        6.03      0.85 o 
   9   3   4       57.11       56.68      2.16 o 
  10   3   4       43.74       44.62      2.11 o 
  11   3   4       47.60       44.55      3.27 o 
  -5   4   4        3.30        3.11      1.26 o 
  -4   4   4      131.81      139.59      7.72 o 
  -3   4   4        1.45        2.18      0.75 o 
  -2   4   4        7.30        8.98      1.48 o 
  -1   4   4       56.80       64.00      2.16 o 
   0   4   4      254.65      266.19      4.38 o 
   1   4   4      195.02      175.93      2.40 o 
   2   4   4       12.03        8.78      0.58 o 
   3   4   4        0.51        6.41      2.21 o 
   4   4   4     2830.57     2910.44     23.58 o 
   5   4   4       25.56       28.96      2.69 o 
   6   4   4      691.05      718.80     12.89 o 
   7   4   4     1105.74     1104.77     12.24 o 
   8   4   4       24.98       31.43      1.57 o 
   9   4   4      286.41      286.78      5.14 o 
  10   4   4       27.38       29.93      1.78 o 
  11   4   4       13.65       11.90      1.41 o 
  12   4   4       24.73       29.50      2.94 o 
  -4   5   4       13.48       14.32      1.57 o 
  -3   5   4       11.96       14.41      1.45 o 
  -2   5   4        0.14        2.12      1.40 o 
  -1   5   4       60.28       65.89      2.30 o 
   0   5   4        0.48        1.89      0.84 o 
   1   5   4        4.74        4.27      0.50 o 
   2   5   4      120.15      114.30      1.94 o 
   3   5   4        0.05        1.05      0.32 o 
   4   5   4      144.91      133.18      2.78 o 
   5   5   4       18.23       27.08      1.30 o 
   6   5   4        7.32        4.81      0.70 o 
   7   5   4      204.07      202.39      3.86 o 
   8   5   4        0.90        0.96      0.61 o 
   9   5   4       16.26       14.31      1.28 o 
  10   5   4       56.94       56.56      2.33 o 
  11   5   4        1.80        0.71      0.80 o 
  12   5   4        0.04        0.95      1.10 o 
  -3   6   4       12.15       11.99      1.47 o 
  -2   6   4        2.88        3.06      0.84 o 
  -1   6   4        4.30        7.32      1.07 o 
   0   6   4      125.82      119.20      3.09 o 
   1   6   4        3.19        3.38      0.69 o 
   2   6   4        0.86        0.58      0.36 o 
   3   6   4       25.38       24.04      0.97 o 
   4   6   4        0.98        0.71      0.36 o 
   5   6   4        8.44        9.94      1.42 o 
   6   6   4        3.98        4.54      0.73 o 
   7   6   4       34.18       28.08      1.46 o 
   8   6   4      152.44      157.04      3.57 o 
   9   6   4      152.02      141.09      3.49 o 
  10   6   4       53.05       53.51      2.33 o 
  11   6   4        1.78        1.41      0.91 o 
  12   6   4       24.06       21.61      3.08 o 
  -3   7   4        0.84        0.11      0.79 o 
  -2   7   4       12.66       11.93      2.97 o 
  -1   7   4       56.08       58.81      6.56 o 
   0   7   4        0.71        0.14      0.61 o 
   1   7   4       82.78       80.49      2.52 o 
   2   7   4       16.25       14.41      1.28 o 
   3   7   4       23.15       26.41      1.46 o 
   4   7   4        3.64        1.92      0.45 o 
   5   7   4       27.20       27.50      1.49 o 
   6   7   4      134.15      139.91      3.20 o 
   7   7   4       13.28       14.08      1.19 o 
   8   7   4       79.25       68.15      2.39 o 
   9   7   4      147.21      146.46      3.68 o 
  10   7   4       29.28       27.04      1.81 o 
  11   7   4        0.15        0.28      0.80 o 
  12   7   4        3.17        2.03      0.99 o 
  -2   8   4        8.97       10.67      1.47 o 
  -1   8   4        2.23        0.60      0.80 o 
   0   8   4       17.27       18.07      1.49 o 
   1   8   4        1.88        1.72      0.74 o 
   2   8   4        5.15        7.99      1.01 o 
   3   8   4       86.54       82.56      2.45 o 
   4   8   4       94.96       86.92      1.99 o 
   5   8   4       87.68       89.46      2.63 o 
   6   8   4      100.81      111.27      2.99 o 
   7   8   4        1.67       -0.12      0.69 o 
   8   8   4        0.92        0.54      0.63 o 
   9   8   4      525.88      548.83      8.27 o 
  10   8   4       71.58       77.71      6.48 o 
  11   8   4       48.30       57.87      2.72 o 
  12   8   4        0.57       -0.02      0.93 o 
   0   9   4        0.43       -0.49      0.67 o 
   1   9   4       56.71       66.01      4.26 o 
   2   9   4        2.46        1.83      0.83 o 
   3   9   4      145.87      148.36      3.58 o 
   4   9   4       10.78        6.69      1.04 o 
   5   9   4       56.12       65.24      2.41 o 
   6   9   4       44.90       52.29      2.20 o 
   7   9   4       53.63       55.11      2.27 o 
   8   9   4       30.13       35.75      3.32 o 
   9   9   4        8.90        9.35      1.62 o 
  10   9   4      123.14      122.72      5.57 o 
  11   9   4       13.03        7.60      1.33 o 
   1  10   4        4.89        6.85      1.25 o 
   2  10   4       25.03       28.72      2.33 o 
   3  10   4        1.76        1.00      0.74 o 
   4  10   4       27.91       24.70      2.38 o 
   5  10   4       14.00       12.79      1.33 o 
   6  10   4        0.01        1.13      0.80 o 
   7  10   4        0.17        0.11      0.71 o 
   8  10   4        1.74        1.09      0.84 o 
   9  10   4       14.19       14.72      1.55 o 
  10  10   4       51.10       48.90      2.51 o 
  11  10   4       33.75       24.66      3.63 o 
   3  11   4        3.58        2.24      1.33 o 
   4  11   4       42.54       50.04      3.46 o 
   5  11   4        3.89        4.64      1.55 o 
   6  11   4        1.04        1.68      0.92 o 
   7  11   4       16.18       12.47      1.45 o 
   8  11   4        4.83        5.91      1.24 o 
   9  11   4        0.36        0.34      0.87 o 
  10  11   4       27.34       28.02      2.07 o 
   6  12   4       56.31       71.61      4.04 o 
   7  12   4        0.88        0.23      0.88 o 
   8  12   4        8.32        7.29      1.32 o 
   9  12   4        6.11       10.98      1.56 o 
  -5 -10   5        4.41        4.21      1.48 o 
  -4 -10   5        2.61        0.91      0.79 o 
  -3 -10   5       71.47       70.53      2.90 o 
  -2 -10   5       74.34       83.89      3.37 o 
  -1 -10   5       10.13        8.01      2.25 o 
   0 -10   5      182.65      192.14      4.82 o 
   1 -10   5       57.67       69.58      4.29 o 
  -6  -9   5       16.40       11.08      1.64 o 
  -5  -9   5        8.23        5.67      1.18 o 
  -4  -9   5        3.55        2.56      0.93 o 
  -3  -9   5       19.47       21.25      2.63 o 
  -2  -9   5      207.93      191.48      4.58 o 
  -1  -9   5       12.44       10.89      1.31 o 
   0  -9   5       86.83       82.47      4.73 o 
   1  -9   5       18.77       22.95      3.50 o 
   2  -9   5        4.19        7.58      1.84 o 
  -7  -8   5        9.02       11.38      2.58 o 
  -6  -8   5        0.00       -0.94      0.63 o 
  -5  -8   5        0.09        0.43      0.72 o 
  -4  -8   5        0.82        1.15      0.72 o 
  -3  -8   5        5.88        4.95      1.49 o 
  -2  -8   5       20.45       20.13      1.95 o 
  -1  -8   5       16.22       21.31      1.58 o 
   0  -8   5        0.48        0.37      0.64 o 
   1  -8   5       20.73       22.30      1.60 o 
   2  -8   5       12.93       17.52      4.17 o 
   3  -8   5        1.69        0.29      1.08 o 
   4  -8   5        0.01       -0.99      1.12 o 
  -7  -7   5        0.09       -0.63      1.06 o 
  -6  -7   5        2.71        2.09      0.84 o 
  -5  -7   5       99.61       97.44      4.91 o 
  -4  -7   5        9.34        5.98      1.02 o 
  -3  -7   5      154.93      134.17      3.53 o 
  -2  -7   5      101.94      102.52      3.02 o 
  -1  -7   5      155.34      141.66      3.57 o 
   0  -7   5      896.05      848.34     10.85 o 
   1  -7   5        6.24        6.31      0.98 o 
   2  -7   5       92.43      102.73      3.06 o 
   3  -7   5       11.72       13.37      1.31 o 
   4  -7   5        0.29        0.52      1.10 o 
   5  -7   5       19.94       27.18      2.82 o 
  -7  -6   5        3.56        3.97      1.47 o 
  -6  -6   5       29.06       30.61      1.84 o 
  -5  -6   5       65.09       68.08      2.55 o 
  -4  -6   5        2.31        1.06      0.90 o 
  -3  -6   5       24.64       19.06      1.39 o 
  -2  -6   5       45.47       55.48      2.13 o 
  -1  -6   5        1.39        1.68      0.64 o 
   0  -6   5       85.88       86.15      2.61 o 
   1  -6   5      756.15      702.97      9.20 o 
   2  -6   5        4.89        5.14      0.89 o 
   3  -6   5        0.94        0.77      0.64 o 
   4  -6   5       41.78       39.20      1.94 o 
   5  -6   5        8.95        6.60      1.64 o 
   6  -6   5        4.65        8.07      1.91 o 
  -7  -5   5       30.55       32.22      2.94 o 
  -6  -5   5        9.83        6.86      1.09 o 
  -5  -5   5       25.43       22.85      1.54 o 
  -4  -5   5        1.50        0.61      0.59 o 
  -3  -5   5       77.72       72.84      2.42 o 
  -2  -5   5       76.96       73.11      3.39 o 
  -1  -5   5      210.81      209.50      4.05 o 
   0  -5   5       72.66       74.09      2.31 o 
   1  -5   5      338.92      334.79      5.37 o 
   2  -5   5      220.06      217.60      6.30 o 
   3  -5   5       47.24       50.01      1.95 o 
   4  -5   5       13.58       19.12      1.35 o 
   5  -5   5      334.02      309.25      8.12 o 
   6  -5   5       21.78       22.80      2.46 o 
   7  -5   5        1.28        0.46      1.16 o 
  -7  -4   5       23.81       27.04      2.79 o 
  -6  -4   5        7.89       14.43      2.13 o 
  -5  -4   5      139.18      146.93      4.56 o 
  -4  -4   5       55.57       59.50      2.26 o 
  -3  -4   5      123.61      137.75      5.76 o 
  -2  -4   5      356.03      344.88      5.41 o 
  -1  -4   5        0.82        0.40      0.46 o 
   0  -4   5      194.17      173.32      3.43 o 
   1  -4   5      303.08      268.15      7.85 o 
   2  -4   5       30.10       28.51      1.53 o 
   3  -4   5        4.42        4.57      1.09 o 
   4  -4   5        3.25        2.34      0.68 o 
   5  -4   5       33.47       35.86      1.69 o 
   6  -4   5       74.33       67.72      3.52 o 
   7  -4   5        1.78        2.80      1.85 o 
   8  -4   5        6.51        6.55      1.19 o 
  -7  -3   5       26.87       29.52      2.98 o 
  -6  -3   5      121.68      128.49      5.24 o 
  -5  -3   5      192.90      216.06      6.62 o 
  -4  -3   5      655.28      656.83      9.81 o 
  -3  -3   5       82.67       81.81      2.41 o 
  -2  -3   5       34.37       40.44      1.65 o 
  -1  -3   5      306.38      321.04      4.90 o 
   0  -3   5       33.74       32.15      2.55 o 
   1  -3   5        4.27        3.33      0.59 o 
   2  -3   5       20.86       25.97      1.87 o 
   3  -3   5        2.15        1.75      0.35 o 
   4  -3   5       69.43       65.86      1.55 o 
   5  -3   5       75.72       75.92      1.77 o 
   6  -3   5        0.04        0.54      0.44 o 
   7  -3   5        9.93        8.01      1.34 o 
   8  -3   5        0.75        1.50      0.79 o 
   9  -3   5        2.72        4.72      1.59 o 
  -7  -2   5        0.05        0.89      1.26 o 
  -6  -2   5      164.16      173.25      4.16 o 
  -5  -2   5       64.42       68.27      2.50 o 
  -4  -2   5      226.90      223.01      4.19 o 
  -3  -2   5       33.28       31.49      1.15 o 
  -2  -2   5       16.54       17.54      1.39 o 
  -1  -2   5      294.74      313.22      3.51 o 
   0  -2   5      740.72      779.48      8.97 o 
   1  -2   5       37.66       23.63      1.27 o 
   2  -2   5        1.11        2.03      0.31 o 
   3  -2   5      211.55      234.40      3.29 o 
   4  -2   5       37.39       29.96      2.09 o 
   5  -2   5        0.34        1.01      0.39 o 
   6  -2   5        1.84        3.63      0.55 o 
   7  -2   5       43.76       43.03      1.47 o 
   8  -2   5        3.91        6.73      1.01 o 
   9  -2   5       18.59       23.42      2.46 o 
  -7  -1   5       25.71       27.45      4.80 o 
  -6  -1   5       25.46       25.42      1.77 o 
  -5  -1   5       61.05       61.41      2.72 o 
  -4  -1   5       37.26       36.88      1.73 o 
  -3  -1   5       75.83       68.95      1.96 o 
  -2  -1   5       21.73       20.64      0.94 o 
  -1  -1   5       38.88       51.44      1.25 o 
   0  -1   5        1.01        1.27      0.32 o 
   1  -1   5      462.26      473.93      4.53 o 
   2  -1   5      561.64      603.36      5.47 o 
   3  -1   5      947.16     1011.87      8.53 o 
   4  -1   5     1239.36     1371.96     11.25 o 
   5  -1   5       87.51       79.36      1.96 o 
   6  -1   5       10.55        8.72      0.94 o 
   7  -1   5      186.14      193.23      2.69 o 
   8  -1   5       89.85       96.71      4.04 o 
   9  -1   5        4.87        6.17      1.53 o 
  10  -1   5        1.48       -0.02      1.01 o 
  -6   0   5        9.11        8.11      1.26 o 
  -5   0   5       49.75       47.93      2.17 o 
  -4   0   5        4.50        3.94      1.14 o 
  -3   0   5       97.85      100.60      3.85 o 
  -2   0   5        0.04        0.25      0.35 o 
  -1   0   5       32.08       39.82      1.13 o 
   0   0   5     1166.33     1261.41     10.40 o 
   1   0   5      270.49      257.04      2.95 o 
   2   0   5     3201.16     3411.89     25.42 o 
   3   0   5       27.34       28.42      0.85 o 
   4   0   5      188.84      166.88      2.28 o 
   5   0   5      154.95      167.18      2.38 o 
   6   0   5       38.81       32.90      1.10 o 
   7   0   5      112.02      112.25      1.90 o 
   8   0   5      166.41      157.31      4.14 o 
   9   0   5       14.42       21.01      2.19 o 
  10   0   5       12.43       13.25      2.01 o 
  -6   1   5       12.50       11.40      1.45 o 
  -5   1   5       95.19       98.49      3.22 o 
  -4   1   5       39.05       40.21      2.12 o 
  -3   1   5        6.11        5.11      2.00 o 
  -2   1   5       58.95       52.16      2.44 o 
  -1   1   5      100.79      103.28      1.87 o 
   0   1   5      545.49      608.49      5.76 o 
   1   1   5      123.61      167.57      2.27 o 
   2   1   5      421.18      389.42      5.18 o 
   3   1   5      255.43      293.12      3.19 o 
   4   1   5       11.68        9.30      0.82 o 
   5   1   5       18.98       16.99      0.70 o 
   6   1   5       74.24       79.23      1.41 o 
   7   1   5        5.89        2.12      0.49 o 
   8   1   5       44.44       46.14      1.87 o 
   9   1   5        3.12        2.40      0.79 o 
  10   1   5        0.48        0.66      0.97 o 
  11   1   5        5.11        5.96      1.72 o 
  -5   2   5       24.91       28.28      1.95 o 
  -4   2   5        1.19        0.40      1.27 o 
  -3   2   5       95.23       95.30      2.83 o 
  -2   2   5      542.98      549.12      7.55 o 
  -1   2   5      475.70      518.10      6.89 o 
   0   2   5      159.61      171.52      2.41 o 
   1   2   5      747.39      774.42      6.92 o 
   2   2   5      739.46      856.07      7.43 o 
   3   2   5        1.62        2.08      0.45 o 
   4   2   5        3.29        3.57      0.36 o 
   5   2   5       73.00       57.98      1.05 o 
   6   2   5       72.87       70.46      1.23 o 
   7   2   5      418.57      405.11      4.94 o 
   8   2   5        0.26        0.12      0.52 o 
   9   2   5       41.70       33.65      2.00 o 
  10   2   5        6.67        7.08      1.23 o 
  11   2   5       13.23       14.68      2.17 o 
  -5   3   5        1.50        0.27      0.82 o 
  -4   3   5       20.45       21.74      1.67 o 
  -3   3   5        2.24        1.91      0.93 o 
  -2   3   5       85.09       81.09      5.78 o 
  -1   3   5      171.69      182.20      3.73 o 
   0   3   5      229.44      211.17      3.80 o 
   1   3   5       11.21       12.66      0.63 o 
   2   3   5      207.56      237.97      2.56 o 
   3   3   5      567.39      559.99      4.70 o 
   4   3   5        0.25        1.87      0.42 o 
   5   3   5       27.90       36.62      1.15 o 
   6   3   5       27.27       22.50      1.46 o 
   7   3   5      135.77      110.73      2.69 o 
   8   3   5       42.63       36.02      1.66 o 
   9   3   5      161.63      154.27      6.19 o 
  10   3   5       16.85       14.32      1.60 o 
  11   3   5       39.74       36.83      2.94 o 
  12   3   5        0.87        2.57      1.49 o 
  -4   4   5        1.71        4.20      1.08 o 
  -3   4   5        8.88        7.94      1.32 o 
  -2   4   5       29.90       33.93      3.30 o 
  -1   4   5       76.18       70.42      3.30 o 
   0   4   5       26.97       25.21      1.42 o 
   1   4   5      206.58      212.38      2.86 o 
   2   4   5       10.50       10.46      0.64 o 
   3   4   5      338.02      354.65      3.86 o 
   4   4   5      424.01      426.83      4.29 o 
   5   4   5       41.29       30.84      1.33 o 
   6   4   5       22.96       22.61      2.56 o 
   7   4   5      619.59      592.34     14.28 o 
   8   4   5       31.92       35.04      2.42 o 
   9   4   5       45.32       53.36      2.68 o 
  10   4   5       17.50       18.09      1.48 o 
  11   4   5        1.77        0.60      0.79 o 
  12   4   5       40.46       48.05      3.56 o 
  -4   5   5        8.67        6.37      1.29 o 
  -3   5   5       87.53       81.47      3.08 o 
  -2   5   5        9.97       15.91      3.45 o 
  -1   5   5       47.34       44.03      2.00 o 
   0   5   5        0.01        0.11      0.47 o 
   1   5   5      184.09      164.57      5.39 o 
   2   5   5      133.66      122.47      2.12 o 
   3   5   5      200.75      195.83      2.74 o 
   4   5   5      525.18      531.48      5.26 o 
   5   5   5     1308.80     1275.62     13.53 o 
   6   5   5       11.73       15.40      3.94 o 
   7   5   5      444.70      439.52      6.36 o 
   8   5   5        2.93        5.52      0.90 o 
   9   5   5        1.13        2.11      0.74 o 
  10   5   5       21.49       24.89      1.91 o 
  11   5   5       82.47       78.28      2.92 o 
  12   5   5        6.79        2.59      1.03 o 
  -3   6   5      210.87      222.35      9.37 o 
  -2   6   5      313.58      331.99      6.43 o 
  -1   6   5       13.90       13.97      2.20 o 
   0   6   5       21.35       19.33      1.45 o 
   1   6   5        9.52       12.29      2.94 o 
   2   6   5        0.18        0.86      0.97 o 
   3   6   5       90.24       93.38      1.90 o 
   4   6   5        3.26        2.65      0.46 o 
   5   6   5      124.45      129.08      2.93 o 
   6   6   5        5.28        3.87      0.74 o 
   7   6   5        3.69        4.79      0.83 o 
   8   6   5      104.61       98.58      2.82 o 
   9   6   5      154.63      154.78      3.72 o 
  10   6   5        1.97        1.55      0.76 o 
  11   6   5       36.63       43.52      2.26 o 
  12   6   5        3.51        1.48      0.92 o 
  -2   7   5       47.86       50.40      2.56 o 
  -1   7   5       22.55       25.75      1.87 o 
   0   7   5        4.31        3.13      0.87 o 
   1   7   5        9.05        9.83      1.13 o 
   2   7   5        7.89        7.57      1.00 o 
   3   7   5        4.64        4.75      0.62 o 
   4   7   5        2.21        1.91      0.68 o 
   5   7   5       85.66       82.90      2.43 o 
   6   7   5        0.16        0.30      0.56 o 
   7   7   5        0.37       -0.72      0.48 o 
   8   7   5        9.50        8.86      1.11 o 
   9   7   5       25.91       22.11      1.54 o 
  10   7   5        2.41        2.69      0.94 o 
  11   7   5       28.58       32.96      2.08 o 
  12   7   5        4.37        6.48      1.30 o 
  -1   8   5       21.12       25.31      1.98 o 
   0   8   5        3.49        3.87      1.02 o 
   1   8   5       13.18       15.70      1.42 o 
   2   8   5       32.48       27.08      2.25 o 
   3   8   5        4.51        5.78      0.91 o 
   4   8   5        5.85        6.23      0.99 o 
   5   8   5        4.78        1.95      0.77 o 
   6   8   5       17.17       15.46      1.31 o 
   7   8   5       10.91        6.78      1.03 o 
   8   8   5       15.97       19.39      1.48 o 
   9   8   5       44.42       35.86      1.93 o 
  10   8   5        6.14        6.29      1.16 o 
  11   8   5        9.24        6.46      2.24 o 
  12   8   5        3.24        7.34      1.70 o 
   0   9   5        0.15        0.13      0.76 o 
   1   9   5       58.80       64.50      2.68 o 
   2   9   5        1.76        0.73      0.70 o 
   3   9   5      112.46       97.74      4.43 o 
   4   9   5      212.91      209.23      6.42 o 
   5   9   5       62.93       56.19      2.32 o 
   6   9   5       13.52        7.13      2.08 o 
   7   9   5        0.02        1.00      0.73 o 
   8   9   5       23.52       22.98      1.65 o 
   9   9   5        1.62        0.75      0.80 o 
  10   9   5       42.81       37.38      3.60 o 
  11   9   5        5.96        3.69      1.17 o 
  12   9   5        0.03        0.06      0.92 o 
   2  10   5        0.64        1.18      0.81 o 
   3  10   5        3.38        3.54      1.41 o 
   4  10   5        1.53        0.29      1.10 o 
   5  10   5        1.04        1.04      1.03 o 
   6  10   5        6.27        5.71      1.12 o 
   7  10   5        7.41        4.42      1.09 o 
   8  10   5        1.21       -0.03      0.79 o 
   9  10   5       15.33       15.06      1.59 o 
  10  10   5       99.16      105.61      3.58 o 
  11  10   5      120.92      138.30      4.21 o 
   3  11   5        1.44        1.66      1.32 o 
   4  11   5       17.90       16.44      2.38 o 
   5  11   5        1.74        0.97      1.08 o 
   6  11   5        5.42        6.62      1.70 o 
   7  11   5       15.09       15.01      1.58 o 
   8  11   5       14.45       13.34      1.51 o 
   9  11   5        1.45        1.09      1.02 o 
  10  11   5        3.58        3.26      1.20 o 
   6  12   5        1.24        0.97      1.37 o 
   7  12   5        1.64        1.14      1.32 o 
   8  12   5        0.51       -0.43      1.20 o 
  -3 -10   6        1.06        1.64      0.93 o 
  -2 -10   6        1.83        2.55      0.95 o 
  -1 -10   6        3.55        2.53      1.00 o 
  -5  -9   6       12.81       10.30      1.45 o 
  -4  -9   6        0.03       -0.28      0.67 o 
  -3  -9   6        1.39        1.02      1.30 o 
  -2  -9   6        2.71        1.67      0.85 o 
  -1  -9   6        2.95        2.39      0.86 o 
   0  -9   6        2.17        3.11      1.19 o 
   1  -9   6       67.87       63.10      2.68 o 
   2  -9   6        1.24        1.03      0.83 o 
  -6  -8   6        0.01       -0.26      0.77 o 
  -5  -8   6        0.12        1.36      0.85 o 
  -4  -8   6        0.28       -0.29      0.70 o 
  -3  -8   6       10.67        7.83      1.19 o 
  -2  -8   6        9.80        9.99      1.28 o 
  -1  -8   6        4.60        8.71      1.22 o 
   0  -8   6       28.56       31.20      2.90 o 
   1  -8   6        7.78        7.13      1.16 o 
   2  -8   6        7.90        9.07      1.25 o 
   3  -8   6        1.69        1.98      0.86 o 
   4  -8   6        2.94        4.08      1.70 o 
  -6  -7   6        1.10        0.90      0.82 o 
  -5  -7   6        6.70        4.69      1.05 o 
  -4  -7   6       42.63       38.85      2.10 o 
  -3  -7   6       30.81       29.80      1.83 o 
  -2  -7   6        4.94        4.11      0.95 o 
  -1  -7   6        0.47       -0.33      0.50 o 
   0  -7   6        0.18        0.33      0.62 o 
   1  -7   6        1.36        1.25      1.17 o 
   2  -7   6        1.48        2.03      0.80 o 
   3  -7   6       27.59       23.88      1.70 o 
   4  -7   6        0.44        3.06      1.41 o 
   5  -7   6        0.02       -0.17      1.14 o 
  -6  -6   6       45.20       53.84      4.93 o 
  -5  -6   6       66.65       61.23      2.57 o 
  -4  -6   6       25.22       21.09      1.59 o 
  -3  -6   6        6.05        5.01      0.96 o 
  -2  -6   6       46.57       46.38      2.09 o 
  -1  -6   6        6.89        8.82      1.09 o 
   0  -6   6       12.71       13.27      1.24 o 
   1  -6   6       66.74       70.52      3.13 o 
   2  -6   6       48.05       45.04      3.43 o 
   3  -6   6       14.05       11.99      1.61 o 
   4  -6   6        9.29        7.95      1.11 o 
   5  -6   6       10.32       10.10      1.93 o 
   6  -6   6        0.91        3.44      1.59 o 
  -7  -5   6        4.14        5.42      1.82 o 
  -6  -5   6        0.87        0.12      1.10 o 
  -5  -5   6       28.90       30.89      1.88 o 
  -4  -5   6       47.36       47.97      2.15 o 
  -3  -5   6       11.21       13.19      2.24 o 
  -2  -5   6        2.02        1.74      0.67 o 
  -1  -5   6        3.80        3.16      0.83 o 
   0  -5   6       19.16       20.42      1.40 o 
   1  -5   6        8.45        9.55      1.05 o 
   2  -5   6      161.98      156.91      4.67 o 
   3  -5   6       29.86       26.68      2.16 o 
   4  -5   6        6.66        4.29      1.33 o 
   5  -5   6       22.90       19.15      1.51 o 
   6  -5   6       10.22        7.25      1.72 o 
   7  -5   6       11.92       16.11      2.26 o 
  -7  -4   6        6.45        6.81      2.03 o 
  -6  -4   6        0.20       -1.70      1.14 o 
  -5  -4   6       12.13       10.12      1.93 o 
  -4  -4   6      108.34      118.60      3.27 o 
  -3  -4   6      216.27      223.16      4.48 o 
  -2  -4   6      148.49      136.44      3.31 o 
  -1  -4   6      201.05      185.42      3.84 o 
   0  -4   6      173.21      167.72      3.57 o 
   1  -4   6       74.62       71.41      2.25 o 
   2  -4   6      221.62      221.47      5.13 o 
   3  -4   6       56.04       57.15      2.06 o 
   4  -4   6      289.24      309.80      5.28 o 
   5  -4   6        8.68        7.97      0.99 o 
   6  -4   6       23.49       20.11      1.46 o 
   7  -4   6       10.32        8.18      1.72 o 
   8  -4   6        3.02        1.20      1.22 o 
  -6  -3   6      107.07      118.61      5.42 o 
  -5  -3   6      186.92      198.86      6.75 o 
  -4  -3   6      686.70      701.52     13.91 o 
  -3  -3   6       27.97       27.89      1.61 o 
  -2  -3   6      384.97      379.83      5.92 o 
  -1  -3   6      529.57      497.36      6.95 o 
   0  -3   6       80.59       82.53      2.37 o 
   1  -3   6        7.95        9.12      0.96 o 
   2  -3   6       21.62       24.47      1.30 o 
   3  -3   6       67.95       64.45      3.78 o 
   4  -3   6        2.73        4.16      0.75 o 
   5  -3   6        3.75        8.20      0.97 o 
   6  -3   6        0.03        0.04      0.57 o 
   7  -3   6        5.56        5.13      1.78 o 
   8  -3   6       28.61       24.72      2.40 o 
  -6  -2   6       35.99       29.87      3.06 o 
  -5  -2   6      100.86      103.14      4.86 o 
  -4  -2   6       18.92       17.95      2.17 o 
  -3  -2   6      365.10      388.82      6.07 o 
  -2  -2   6      104.88      106.91      2.75 o 
  -1  -2   6       57.62       61.85      2.05 o 
   0  -2   6      521.92      522.69      6.94 o 
   1  -2   6      185.93      190.53      5.59 o 
   2  -2   6       65.83       69.01      2.01 o 
   3  -2   6      177.01      177.70      2.47 o 
   4  -2   6       54.53       51.09      1.32 o 
   5  -2   6       75.52       81.15      1.78 o 
   6  -2   6      183.66      171.89      2.84 o 
   7  -2   6       24.13       23.22      1.15 o 
   8  -2   6       44.88       46.48      2.84 o 
   9  -2   6        7.22        8.70      1.68 o 
  -6  -1   6        4.97        6.16      1.20 o 
  -5  -1   6       59.40       58.28      3.73 o 
  -4  -1   6        7.29        8.12      1.09 o 
  -3  -1   6       35.67       30.77      1.62 o 
  -2  -1   6      163.26      162.11      2.64 o 
  -1  -1   6      113.13      114.83      2.08 o 
   0  -1   6      126.42      122.21      2.90 o 
   1  -1   6       56.59       70.51      1.42 o 
   2  -1   6       38.03       39.30      1.04 o 
   3  -1   6        1.27        5.04      0.59 o 
   4  -1   6       27.85       24.64      0.99 o 
   5  -1   6       67.32       71.85      1.60 o 
   6  -1   6      109.56      115.22      2.18 o 
   7  -1   6       39.90       40.75      1.38 o 
   8  -1   6       40.04       42.81      1.64 o 
   9  -1   6        4.22        8.01      1.61 o 
  10  -1   6        6.17        6.79      1.66 o 
  -6   0   6        4.10        3.35      1.48 o 
  -5   0   6       16.14       13.09      1.42 o 
  -4   0   6        3.23        1.79      0.79 o 
  -3   0   6        0.55        0.31      0.55 o 
  -2   0   6      177.39      179.37      3.63 o 
  -1   0   6      132.50      129.10      2.41 o 
   0   0   6      111.46      117.59      2.03 o 
   1   0   6      495.85      473.83      4.85 o 
   3   0   6      408.29      445.93      4.53 o 
   4   0   6      175.77      211.48      2.77 o 
   5   0   6     2636.97     2721.96     21.03 o 
   6   0   6        4.68        7.07      0.62 o 
   7   0   6      138.07      146.66      3.27 o 
   8   0   6      536.77      544.55      6.42 o 
   9   0   6        6.29        5.57      0.83 o 
  10   0   6       45.57       41.32      3.08 o 
  -5   1   6        2.81        3.48      2.45 o 
  -4   1   6       35.59       32.11      1.90 o 
  -3   1   6       16.37       15.98      1.34 o 
  -2   1   6       15.55       10.12      1.29 o 
  -1   1   6      106.39      112.23      2.74 o 
   0   1   6       60.09       64.88      1.50 o 
   1   1   6      328.31      307.82      3.63 o 
   2   1   6       36.00       36.60      1.05 o 
   3   1   6        2.34        6.93      0.56 o 
   4   1   6        0.48        0.49      0.28 o 
   5   1   6      671.36      677.35      6.34 o 
   6   1   6        6.14        7.77      0.89 o 
   7   1   6       18.94       21.15      1.09 o 
   8   1   6        6.70        8.76      1.08 o 
   9   1   6      398.44      416.25      6.63 o 
  10   1   6        5.26        5.10      1.03 o 
  11   1   6        2.73        2.36      1.37 o 
  -5   2   6        8.99        6.44      1.66 o 
  -4   2   6        2.73        3.62      1.00 o 
  -3   2   6       10.50       11.47      1.27 o 
  -2   2   6        0.14        0.39      0.95 o 
  -1   2   6       46.32       46.96      1.88 o 
   0   2   6        2.88        4.22      0.55 o 
   1   2   6        4.98        5.77      0.58 o 
   2   2   6      556.95      524.47      5.24 o 
   3   2   6        7.62        9.59      1.22 o 
   4   2   6      216.49      225.00      2.82 o 
   5   2   6      413.28      435.77      4.49 o 
   6   2   6       33.47       26.75      1.13 o 
   7   2   6       49.67       47.65      1.53 o 
   8   2   6       25.31       20.57      1.15 o 
   9   2   6      170.95      172.06      3.89 o 
  10   2   6       63.64       57.17      2.37 o 
  11   2   6       36.07       38.18      3.13 o 
  -4   3   6       21.45       22.06      2.06 o 
  -3   3   6        0.12        0.50      0.72 o 
  -2   3   6        5.63        3.13      0.85 o 
  -1   3   6       19.32       18.72      1.35 o 
   0   3   6        3.17        5.51      1.22 o 
   1   3   6       25.39       24.48      0.83 o 
   2   3   6      302.66      303.44      3.18 o 
   3   3   6     2302.15     2335.89     16.18 o 
   4   3   6      229.00      245.54      2.72 o 
   5   3   6      672.05      667.04      5.62 o 
   6   3   6       46.65       51.64      1.51 o 
   7   3   6      190.16      196.03      3.23 o 
   8   3   6       99.52       97.74      2.74 o 
   9   3   6      126.53      120.72      3.21 o 
  10   3   6        2.64        1.27      0.80 o 
  11   3   6       17.92       18.80      2.54 o 
  12   3   6        0.42        0.87      1.14 o 
  -3   4   6       26.75       27.85      4.08 o 
  -2   4   6       31.64       34.35      1.96 o 
  -1   4   6       61.09       65.95      2.87 o 
   0   4   6        5.06        7.55      0.97 o 
   1   4   6        7.34        8.64      1.84 o 
   2   4   6       37.80       36.26      1.25 o 
   3   4   6      562.63      575.60      5.99 o 
   4   4   6     1346.46     1320.90      9.84 o 
   5   4   6       28.70       28.81      1.37 o 
   6   4   6      188.37      194.66      5.50 o 
   7   4   6       14.43       14.61      1.47 o 
   8   4   6        1.96        3.95      0.79 o 
   9   4   6       91.28       88.05      2.73 o 
  10   4   6       56.70       57.37      3.11 o 
  11   4   6        0.07       -0.95      1.03 o 
  12   4   6        5.12        5.14      2.35 o 
  -3   5   6       15.94       14.15      1.64 o 
  -2   5   6        2.15        1.98      0.87 o 
  -1   5   6       36.45       35.35      2.13 o 
   0   5   6       34.02       36.36      3.03 o 
   1   5   6       10.58       14.19      1.16 o 
   2   5   6       14.35       20.70      1.52 o 
   3   5   6        0.91        0.10      0.40 o 
   4   5   6      407.83      402.93      4.46 o 
   5   5   6      223.42      220.25      5.41 o 
   6   5   6        6.44        7.28      0.89 o 
   7   5   6        0.14        0.52      1.15 o 
   8   5   6      124.74      118.62      3.35 o 
   9   5   6        2.26        2.51      0.78 o 
  10   5   6        4.92        5.06      1.00 o 
  11   5   6       61.57       66.70      4.69 o 
  12   5   6        1.44        1.12      0.88 o 
  -2   6   6       32.51       38.32      2.28 o 
  -1   6   6       20.18       19.76      1.66 o 
   0   6   6      129.06      130.44      4.04 o 
   1   6   6       32.19       42.05      1.95 o 
   2   6   6      130.60      121.14      3.10 o 
   3   6   6       96.77      102.42      2.40 o 
   4   6   6        0.23        0.76      0.58 o 
   5   6   6       48.41       48.24      1.87 o 
   6   6   6       44.28       45.09      1.83 o 
   7   6   6        0.13        1.28      0.59 o 
   8   6   6       97.77       98.07      2.89 o 
   9   6   6      113.45      122.99      3.36 o 
  10   6   6       16.33       14.18      1.39 o 
  11   6   6        7.42        8.12      1.29 o 
  12   6   6        8.21        6.21      1.26 o 
  -1   7   6      196.54      194.32      5.73 o 
   0   7   6        1.37        3.11      0.97 o 
   1   7   6      187.67      202.65      4.53 o 
   2   7   6      100.43      102.86      2.97 o 
   3   7   6        8.14        8.16      1.00 o 
   4   7   6       15.86       11.99      1.15 o 
   5   7   6      246.80      233.41      4.41 o 
   6   7   6       27.04       29.90      1.62 o 
   7   7   6       63.82       56.73      2.21 o 
   8   7   6        2.31        1.24      0.90 o 
   9   7   6       16.61       19.71      1.53 o 
  10   7   6      162.39      146.40      3.89 o 
  11   7   6       78.33       79.81      3.04 o 
  12   7   6        5.09        4.60      1.38 o 
   0   8   6        0.85        1.56      0.85 o 
   1   8   6       20.60       24.88      1.80 o 
   2   8   6       89.36       97.29      3.06 o 
   3   8   6      308.73      310.47      8.26 o 
   4   8   6        0.65        1.08      0.99 o 
   5   8   6       38.57       35.90      1.80 o 
   6   8   6       18.05       20.83      1.47 o 
   7   8   6       16.97       16.62      1.83 o 
   8   8   6      148.42      115.55      3.28 o 
   9   8   6        0.48        0.54      0.70 o 
  10   8   6       96.43      106.28      3.40 o 
  11   8   6        1.77        0.08      0.71 o 
  12   8   6        0.37        1.03      0.95 o 
   1   9   6        0.00        0.43      0.76 o 
   2   9   6        2.24        3.70      0.94 o 
   4   9   6        7.76        6.65      1.62 o 
   5   9   6       41.38       39.98      2.86 o 
   6   9   6      149.86      120.52      3.40 o 
   7   9   6      286.53      267.66      5.29 o 
   8   9   6        6.66        6.46      1.14 o 
   9   9   6       74.18       64.62      2.62 o 
  10   9   6       28.29       30.74      2.00 o 
  11   9   6        3.83        1.76      2.09 o 
  12   9   6       43.30       45.79      2.57 o 
   3  10   6        0.01        0.72      1.10 o 
   4  10   6        4.86        8.45      1.93 o 
   5  10   6        3.88        3.17      1.39 o 
   6  10   6       39.08       32.44      2.23 o 
   7  10   6       12.04       10.51      1.39 o 
   8  10   6        8.88        6.53      2.06 o 
   9  10   6        1.76        0.68      0.83 o 
  10  10   6       38.91       41.61      2.35 o 
  11  10   6       53.25       57.20      2.78 o 
   5  11   6       15.12       11.90      2.21 o 
   6  11   6        0.97        3.11      1.39 o 
   7  11   6        2.63        2.80      1.03 o 
   8  11   6        3.15        2.24      0.98 o 
   9  11   6        9.83        7.92      1.38 o 
  10  11   6       13.80       11.45      2.01 o 
  -3  -9   7        4.05        2.57      0.99 o 
  -2  -9   7       10.46        8.45      1.32 o 
  -1  -9   7       30.48       37.16      2.23 o 
   0  -9   7       11.92       12.13      2.14 o 
   1  -9   7        4.64        3.34      1.35 o 
  -4  -8   7       21.80       19.82      1.76 o 
  -3  -8   7        1.27        0.52      0.78 o 
  -2  -8   7        1.18        1.03      0.97 o 
  -1  -8   7       11.49       13.14      1.79 o 
   0  -8   7       39.83       38.29      2.15 o 
   1  -8   7       16.83       16.18      1.56 o 
   2  -8   7       26.05       24.77      3.02 o 
   3  -8   7       21.08       23.00      2.67 o 
  -5  -7   7        0.04        0.74      0.83 o 
  -4  -7   7       56.08       47.28      2.53 o 
  -3  -7   7      113.07      103.77      3.39 o 
  -2  -7   7        5.19        3.58      0.94 o 
  -1  -7   7        5.56        5.76      1.07 o 
   0  -7   7       36.51       29.97      2.38 o 
   1  -7   7       33.60       37.31      2.02 o 
   2  -7   7        4.17        4.61      0.99 o 
   3  -7   7        1.08        1.33      0.79 o 
   4  -7   7        2.79        1.49      0.84 o 
   5  -7   7        0.24        1.18      1.39 o 
  -5  -6   7       12.02        9.01      1.32 o 
  -4  -6   7        6.56        8.34      1.22 o 
  -3  -6   7      235.67      214.05     11.10 o 
  -2  -6   7        1.32        0.03      0.66 o 
  -1  -6   7        0.00       -0.14      0.56 o 
   0  -6   7        0.44        0.17      0.64 o 
   1  -6   7       18.11       16.42      2.57 o 
   2  -6   7       21.63       21.02      1.58 o 
   3  -6   7       24.94       28.15      1.79 o 
   4  -6   7        0.62        1.62      0.78 o 
   5  -6   7       19.81       19.61      2.71 o 
   6  -6   7        4.12        4.39      1.68 o 
  -6  -5   7       12.80       16.62      2.44 o 
  -5  -5   7       48.19       48.28      3.48 o 
  -4  -5   7        3.40        4.27      1.00 o 
  -3  -5   7       19.15       19.79      1.57 o 
  -2  -5   7       21.86       20.10      1.81 o 
  -1  -5   7      657.52      626.90     10.03 o 
   0  -5   7      104.65       99.48      2.98 o 
   1  -5   7     1109.08     1084.47     13.08 o 
   2  -5   7     1034.40     1008.32     14.23 o 
   3  -5   7        0.19       -0.18      0.59 o 
   4  -5   7       50.70       52.35      2.40 o 
   5  -5   7       96.31       93.06      3.02 o 
   6  -5   7       30.23       34.78      2.03 o 
   7  -5   7       33.77       30.50      2.96 o 
  -6  -4   7       21.77       17.78      2.69 o 
  -5  -4   7        8.77        8.67      2.09 o 
  -4  -4   7       27.39       23.31      1.68 o 
  -3  -4   7       52.01       53.46      5.28 o 
  -2  -4   7      142.10      149.70      5.32 o 
  -1  -4   7       89.97       98.95      3.39 o 
   0  -4   7      743.93      725.93      9.54 o 
   1  -4   7       35.69       38.82      3.03 o 
   2  -4   7        7.56        8.62      1.04 o 
   3  -4   7        0.71       -0.41      0.50 o 
   4  -4   7       32.31       30.08      1.64 o 
   5  -4   7        0.69        0.46      0.65 o 
   6  -4   7        1.67        1.75      0.83 o 
   7  -4   7       63.70       73.15      3.91 o 
  -5  -3   7        5.25        8.78      2.07 o 
  -4  -3   7       15.34       17.76      2.38 o 
  -3  -3   7       19.46       20.38      1.58 o 
  -2  -3   7      367.50      396.99      6.43 o 
  -1  -3   7     1145.87     1115.21     15.96 o 
   0  -3   7        4.91        5.26      0.89 o 
   1  -3   7      361.07      372.14      5.86 o 
   2  -3   7      203.54      203.77      4.04 o 
   3  -3   7      352.84      353.35      5.65 o 
   4  -3   7       30.93       31.31      4.01 o 
   5  -3   7       21.25       27.49      1.57 o 
   6  -3   7        7.58        7.10      0.99 o 
   7  -3   7       24.58       24.05      1.61 o 
  -5  -2   7        1.90        0.60      1.28 o 
  -4  -2   7      459.88      472.56     11.39 o 
  -3  -2   7      729.19      705.56     14.12 o 
  -2  -2   7        3.29        4.85      0.86 o 
  -1  -2   7       71.74       80.46      2.50 o 
   0  -2   7      769.60      777.62      9.70 o 
   1  -2   7        9.91        7.03      0.88 o 
   2  -2   7      102.07       96.44      3.03 o 
   3  -2   7        2.90        4.51      0.82 o 
   4  -2   7       20.04       23.29      1.33 o 
   5  -2   7       73.77       74.89      2.31 o 
   6  -2   7       92.92       95.31      2.70 o 
   7  -2   7        2.10        2.85      0.79 o 
   8  -2   7        8.05        5.71      1.45 o 
  -5  -1   7       10.61        9.48      2.15 o 
  -4  -1   7        9.63        7.60      1.93 o 
  -3  -1   7      243.96      246.37      7.39 o 
  -2  -1   7       17.32       18.51      2.05 o 
  -1  -1   7       11.70       11.10      1.06 o 
   0  -1   7      136.41      139.87      3.17 o 
   1  -1   7      264.43      243.24      7.75 o 
   2  -1   7        0.02        0.52      0.54 o 
   3  -1   7       36.85       40.00      1.16 o 
   4  -1   7        2.09        1.88      0.42 o 
   5  -1   7       80.46       85.79      1.82 o 
   6  -1   7      246.30      257.46      3.56 o 
   7  -1   7       55.75       58.11      2.09 o 
   8  -1   7      150.84      151.74      3.62 o 
   9  -1   7        7.28        7.27      1.31 o 
  10  -1   7        0.33        1.62      1.20 o 
  -5   0   7        0.88        0.55      0.90 o 
  -4   0   7       29.01       30.53      1.91 o 
  -3   0   7        6.07        7.77      1.07 o 
  -2   0   7       23.06       27.87      1.57 o 
  -1   0   7       23.01       23.40      1.91 o 
   0   0   7       28.45       28.91      1.11 o 
   1   0   7      160.95      159.81      3.30 o 
   2   0   7      153.83      157.96      2.43 o 
   3   0   7       65.43       72.17      1.57 o 
   4   0   7        8.01       12.05      0.71 o 
   5   0   7        4.05        3.09      0.99 o 
   6   0   7        4.19        3.01      0.51 o 
   7   0   7       58.09       57.36      3.22 o 
   8   0   7        0.45       -0.09      0.45 o 
   9   0   7      114.42      111.74      2.69 o 
  10   0   7        4.84        3.79      1.41 o 
  -4   1   7        1.87        4.01      0.99 o 
  -3   1   7        6.87        3.03      0.86 o 
  -2   1   7       43.53       43.42      1.95 o 
  -1   1   7       60.64       59.75      2.14 o 
   0   1   7        1.19        0.91      0.39 o 
   1   1   7      172.52      184.97      4.11 o 
   2   1   7      318.06      322.07      4.66 o 
   3   1   7        7.43        9.16      0.64 o 
   4   1   7       39.66       34.33      1.09 o 
   5   1   7      156.82      138.10      2.34 o 
   6   1   7        7.93        7.20      0.84 o 
   7   1   7        0.54       -0.15      0.62 o 
   8   1   7       14.90       11.66      1.01 o 
   9   1   7      212.83      207.54      4.46 o 
  10   1   7       13.29       14.66      1.41 o 
  11   1   7       21.62       24.87      2.65 o 
  -4   2   7       18.73       18.46      1.71 o 
  -3   2   7        0.22        0.40      0.74 o 
  -2   2   7       13.31       12.67      1.74 o 
  -1   2   7       84.46       92.34      2.77 o 
   0   2   7        9.16        7.21      0.92 o 
   1   2   7       10.26       10.60      0.74 o 
   2   2   7       89.22       90.99      1.86 o 
   3   2   7      150.65      167.75      2.56 o 
   4   2   7       20.56       17.88      1.25 o 
   5   2   7       69.37       66.93      2.50 o 
   6   2   7      110.93      104.08      2.77 o 
   7   2   7       53.93       52.03      1.64 o 
   8   2   7       43.23       43.81      2.18 o 
   9   2   7       19.48       23.79      1.59 o 
  10   2   7      155.34      178.15      4.23 o 
  11   2   7        1.70        1.81      0.89 o 
  -3   3   7        6.25        6.63      1.21 o 
  -2   3   7        0.02       -0.58      0.81 o 
  -1   3   7       57.92       54.98      2.25 o 
   0   3   7        1.40        2.13      0.65 o 
   1   3   7        6.69        7.90      0.91 o 
   2   3   7       34.73       40.44      1.29 o 
   3   3   7      172.70      182.14      2.75 o 
   4   3   7       93.28       93.03      1.65 o 
   5   3   7       28.35       24.69      1.15 o 
   6   3   7       81.85       81.50      2.00 o 
   7   3   7        2.67        3.24      0.59 o 
   8   3   7       13.15        9.80      0.90 o 
   9   3   7        9.43       11.37      1.22 o 
  10   3   7       34.17       34.00      3.63 o 
  11   3   7        0.00        0.21      0.72 o 
  12   3   7        0.24        0.92      1.48 o 
  -3   4   7       14.57       12.86      2.24 o 
  -2   4   7        2.90        0.84      1.26 o 
  -1   4   7       29.26       29.17      1.85 o 
   0   4   7        8.48       12.01      1.22 o 
   1   4   7       66.12       58.70      2.15 o 
   2   4   7       11.95       12.06      0.69 o 
   3   4   7      370.37      357.09      3.77 o 
   4   4   7      128.62      130.33      2.01 o 
   5   4   7        9.44        7.49      0.77 o 
   6   4   7        2.95        5.23      0.70 o 
   7   4   7       15.49       15.08      1.18 o 
   8   4   7        3.38        3.56      1.27 o 
   9   4   7       66.84       68.00      2.50 o 
  10   4   7       36.34       38.60      2.62 o 
  11   4   7       33.09       36.98      2.37 o 
  12   4   7        8.57        9.55      2.72 o 
  -2   5   7        5.00        6.74      1.31 o 
  -1   5   7       44.22       43.97      2.22 o 
   0   5   7       29.65       32.79      1.95 o 
   1   5   7      105.87      110.07      3.09 o 
   2   5   7      266.78      277.06      4.95 o 
   3   5   7      177.47      187.76      2.97 o 
   4   5   7       78.26       85.51      3.68 o 
   5   5   7      175.59      173.04      3.61 o 
   6   5   7        0.28        0.28      0.49 o 
   7   5   7        6.63        6.85      0.95 o 
   8   5   7      247.92      241.20      4.71 o 
   9   5   7      105.45      102.17      3.88 o 
  10   5   7       62.63       71.28      2.68 o 
  11   5   7        1.48        2.12      1.32 o 
  12   5   7        8.59       10.10      1.45 o 
  -1   6   7       10.76        9.09      1.36 o 
   0   6   7       95.19       97.95      3.25 o 
   1   6   7      189.42      196.77      5.40 o 
   2   6   7      262.04      287.68      5.25 o 
   3   6   7      561.77      541.92      7.56 o 
   4   6   7        1.97        1.90      0.92 o 
   5   6   7        0.04       -0.35      0.55 o 
   6   6   7        2.37        3.27      0.79 o 
   7   6   7        4.74        4.28      0.92 o 
   8   6   7      170.08      164.73      3.88 o 
   9   6   7       83.54       92.30      2.96 o 
  10   6   7       29.98       30.12      2.67 o 
  11   6   7        2.05        2.58      0.94 o 
  12   6   7        0.42        0.96      0.85 o 
   0   7   7        1.43        0.52      0.78 o 
   1   7   7       23.62       22.15      1.69 o 
   2   7   7       76.44       76.23      2.68 o 
   3   7   7        8.51        7.23      1.59 o 
   4   7   7       21.31       19.90      2.13 o 
   5   7   7       19.28       23.91      1.54 o 
   6   7   7        2.00        1.12      0.68 o 
   7   7   7        0.00       -0.10      0.56 o 
   8   7   7        8.17        7.45      1.08 o 
   9   7   7        7.46        9.11      1.20 o 
  10   7   7       68.91       69.94      2.74 o 
  11   7   7        5.03        5.37      1.52 o 
  12   7   7       30.71       34.25      2.23 o 
   1   8   7       14.39       18.04      1.69 o 
   2   8   7       21.07       23.72      3.69 o 
   3   8   7        0.10        0.23      1.10 o 
   4   8   7      100.66       96.96      4.45 o 
   5   8   7        5.12        3.94      0.92 o 
   6   8   7        3.41        3.53      1.82 o 
   7   8   7        2.01        1.35      0.79 o 
   8   8   7       31.77       23.59      1.65 o 
   9   8   7        1.85        1.76      0.87 o 
  10   8   7        1.24        0.36      0.75 o 
  11   8   7       10.25        3.80      2.25 o 
  12   8   7        3.48        3.08      1.06 o 
   2   9   7        0.50        0.25      1.22 o 
   3   9   7        5.06        6.19      1.68 o 
   4   9   7        2.08        2.19      1.24 o 
   5   9   7       12.34       12.88      2.03 o 
   6   9   7        1.59        0.21      0.75 o 
   7   9   7        4.73        4.39      1.64 o 
   8   9   7       10.72       12.97      1.44 o 
   9   9   7       33.09       20.81      1.72 o 
  10   9   7       25.70       27.10      1.94 o 
  11   9   7       16.02       13.51      1.62 o 
   4  10   7        6.47       12.84      2.32 o 
   5  10   7       10.98       12.82      2.15 o 
   6  10   7       11.83       12.63      2.11 o 
   7  10   7       29.37       26.65      1.90 o 
   8  10   7        5.72        1.87      0.93 o 
   9  10   7       15.71       13.11      1.58 o 
  10  10   7       33.11       27.42      2.05 o 
  11  10   7      150.44      148.48      4.39 o 
   6  11   7        0.47       -0.83      1.14 o 
   7  11   7        0.19        1.86      1.28 o 
   8  11   7        4.49        3.89      1.19 o 
   9  11   7       14.83       16.48      1.74 o 
  -3  -8   8        6.88        6.38      1.29 o 
  -2  -8   8        8.59       13.01      1.57 o 
  -1  -8   8       48.06       51.85      3.55 o 
   0  -8   8       29.75       31.14      5.29 o 
   1  -8   8        7.75       10.47      1.44 o 
   2  -8   8       34.43       43.02      2.43 o 
  -4  -7   8        3.27        3.72      1.12 o 
  -3  -7   8       31.52       35.23      2.23 o 
  -2  -7   8        4.02        4.03      1.20 o 
  -1  -7   8       54.64       53.21      2.53 o 
   0  -7   8       27.03       28.97      1.93 o 
   1  -7   8       10.51        6.79      1.31 o 
   2  -7   8        0.82        1.24      0.83 o 
   3  -7   8       14.27       13.43      1.48 o 
   4  -7   8       32.61       34.12      2.16 o 
  -4  -6   8       24.67       29.90      2.09 o 
  -3  -6   8        6.24        6.97      1.25 o 
  -2  -6   8       16.85       20.56      1.75 o 
  -1  -6   8       14.29       13.14      1.43 o 
   0  -6   8        7.41        5.19      1.05 o 
   1  -6   8      210.50      208.69      4.81 o 
   2  -6   8        0.01        0.14      0.65 o 
   3  -6   8       90.35       77.93      2.87 o 
   4  -6   8       20.13       19.87      1.64 o 
   5  -6   8       50.35       49.09      2.46 o 
  -4  -5   8       21.58       24.26      1.86 o 
  -3  -5   8      188.12      187.52      4.61 o 
  -2  -5   8       43.10       45.86      2.23 o 
  -1  -5   8       54.30       53.14      2.34 o 
   0  -5   8        0.00       -0.22      0.77 o 
   1  -5   8       43.26       46.28      2.20 o 
   2  -5   8        4.97        6.90      1.09 o 
   3  -5   8        0.20        0.45      0.67 o 
   4  -5   8      129.26      124.44      3.53 o 
   5  -5   8      130.23      140.42      6.23 o 
   6  -5   8        0.17        0.01      0.77 o 
  -4  -4   8        1.85        1.86      1.28 o 
  -3  -4   8       33.82       33.92      2.44 o 
  -2  -4   8        0.92        2.26      0.86 o 
  -1  -4   8        3.40        2.03      0.78 o 
   0  -4   8      133.27      127.51      3.45 o 
   1  -4   8      243.78      225.24      4.67 o 
   2  -4   8      483.99      461.30      7.24 o 
   3  -4   8     1373.79     1358.31     20.05 o 
   4  -4   8       22.22       19.82      1.78 o 
   5  -4   8      287.21      288.50      5.52 o 
   6  -4   8      213.39      208.41      4.68 o 
   7  -4   8       16.27       15.98      1.57 o 
  -4  -3   8        0.01       -0.52      1.06 o 
  -3  -3   8       18.79       24.37      2.65 o 
  -2  -3   8       24.45       22.57      2.44 o 
  -1  -3   8       48.31       48.80      2.18 o 
   0  -3   8        9.95       10.00      1.13 o 
   1  -3   8       32.48       39.81      1.90 o 
   2  -3   8      151.98      138.50      3.42 o 
   3  -3   8       13.15       17.09      2.32 o 
   4  -3   8        8.43        8.25      1.04 o 
   5  -3   8        4.02        4.05      1.03 o 
   6  -3   8       19.56       30.22      1.74 o 
   7  -3   8      148.03      155.79      5.94 o 
   8  -3   8       12.66        9.71      1.88 o 
  -4  -2   8        0.00        0.14      1.28 o 
  -3  -2   8       35.08       45.94      3.37 o 
  -2  -2   8       23.51       24.29      2.44 o 
  -1  -2   8       74.01       77.15      2.63 o 
   0  -2   8       22.40       25.97      1.57 o 
   1  -2   8        2.22        1.15      0.66 o 
   2  -2   8        2.10        1.01      0.79 o 
   3  -2   8      148.87      128.67      3.18 o 
   4  -2   8        8.14       10.31      1.06 o 
   5  -2   8        4.68        2.37      0.74 o 
   6  -2   8        0.57        0.41      0.59 o 
   7  -2   8       75.77       77.58      3.87 o 
   8  -2   8       21.26       18.61      2.26 o 
  -4  -1   8        0.83        3.00      1.57 o 
  -3  -1   8       17.55       20.93      2.48 o 
  -2  -1   8       83.99       86.44      4.26 o 
  -1  -1   8       23.31       24.68      1.56 o 
   0  -1   8       21.67       27.00      1.55 o 
   1  -1   8       15.29       14.10      1.17 o 
   2  -1   8       87.48       89.96      2.59 o 
   3  -1   8        0.86        3.18      0.69 o 
   4  -1   8       64.51       72.03      2.28 o 
   5  -1   8        2.98        4.50      0.92 o 
   6  -1   8       29.74       27.12      1.69 o 
   7  -1   8       28.57       27.64      2.46 o 
   8  -1   8        0.15       -0.75      0.87 o 
   9  -1   8        0.02        1.14      0.76 o 
  -4   0   8        0.00       -0.56      0.95 o 
  -3   0   8        0.05        0.33      1.03 o 
  -2   0   8       93.43       94.51      4.51 o 
  -1   0   8        3.25        6.27      1.45 o 
   0   0   8        4.94        4.39      0.83 o 
   1   0   8        0.57        0.00      0.47 o 
   2   0   8      152.12      167.55      3.53 o 
   3   0   8       17.06       20.20      1.24 o 
   4   0   8       21.19       20.43      0.95 o 
   5   0   8      220.90      240.53      3.37 o 
   6   0   8        0.00        0.47      0.57 o 
   7   0   8       55.58       53.45      2.06 o 
   8   0   8       34.35       34.72      1.82 o 
   9   0   8       41.92       43.54      1.75 o 
  10   0   8        0.76        0.10      0.56 o 
  -3   1   8        7.21        6.83      1.16 o 
  -2   1   8       58.56       52.73      2.30 o 
  -1   1   8       72.50       76.24      2.56 o 
   0   1   8        1.17        0.76      0.59 o 
   1   1   8        0.12        0.56      0.41 o 
   2   1   8       89.32       89.82      1.95 o 
   3   1   8        1.67        4.27      0.61 o 
   4   1   8        3.95        4.92      0.59 o 
   5   1   8       94.83      103.91      2.04 o 
   6   1   8        0.69        0.53      0.55 o 
   7   1   8        5.38        5.33      0.87 o 
   8   1   8        8.86       10.92      0.96 o 
   9   1   8      143.02      139.18      3.09 o 
  10   1   8       45.89       47.33      1.92 o 
  11   1   8       15.83       16.21      1.62 o 
  -3   2   8        0.57        0.48      1.16 o 
  -2   2   8       38.75       37.44      2.04 o 
  -1   2   8       22.65       22.64      1.58 o 
   0   2   8       20.56       24.43      1.50 o 
   1   2   8       22.73       24.23      1.41 o 
   2   2   8       18.13       17.59      0.95 o 
   3   2   8        3.97        7.63      2.17 o 
   4   2   8        1.32        1.52      0.44 o 
   5   2   8        9.59        8.91      0.93 o 
   6   2   8       10.62        8.94      0.97 o 
   7   2   8       87.18       87.86      3.39 o 
   8   2   8        0.00        0.07      0.48 o 
   9   2   8      255.50      258.48      4.31 o 
  10   2   8       75.07       81.48      2.94 o 
  11   2   8        1.54        1.80      0.92 o 
  -2   3   8        4.57        6.67      2.44 o 
  -1   3   8        7.81        9.73      1.27 o 
   0   3   8       46.71       42.75      3.06 o 
   1   3   8       18.51       17.26      1.31 o 
   2   3   8        0.67        2.29      0.53 o 
   3   3   8       19.37       19.66      1.10 o 
   4   3   8       20.30       15.75      0.89 o 
   5   3   8      394.82      415.77      6.16 o 
   6   3   8        1.19        3.32      0.65 o 
   7   3   8      118.68      126.39      2.73 o 
   8   3   8       79.39       81.96      2.24 o 
   9   3   8       12.33       11.74      1.26 o 
  10   3   8       14.71       10.87      1.36 o 
  11   3   8        8.80       11.72      2.22 o 
  -2   4   8        2.93        2.52      1.64 o 
  -1   4   8       20.01       22.36      1.78 o 
   0   4   8      101.14       99.63      3.14 o 
   1   4   8       63.23       63.15      2.39 o 
   2   4   8       14.96       14.69      1.28 o 
   3   4   8       18.10       21.34      0.97 o 
   4   4   8        9.35       10.73      0.87 o 
   5   4   8        4.61        6.37      0.88 o 
   6   4   8      739.76      695.31      7.61 o 
   7   4   8      103.60      104.10      2.48 o 
   8   4   8      506.84      504.86     11.36 o 
   9   4   8      227.81      250.48      5.09 o 
  10   4   8       38.35       36.09      3.00 o 
  11   4   8        0.10       -0.70      0.77 o 
  12   4   8       24.07       21.70      1.88 o 
  -1   5   8        1.51        0.86      0.91 o 
   0   5   8       23.72       24.39      1.92 o 
   1   5   8      214.49      214.65      4.70 o 
   2   5   8      242.17      235.48      8.20 o 
   3   5   8       71.37       68.91      2.37 o 
   4   5   8     1360.28     1361.30     15.00 o 
   5   5   8     1525.82     1476.25     26.92 o 
   6   5   8       11.64       10.20      2.94 o 
   7   5   8      431.55      446.28      6.88 o 
   8   5   8      203.03      184.88      4.20 o 
   9   5   8        4.07        4.91      0.99 o 
  10   5   8        9.80       11.27      1.35 o 
  11   5   8        2.91        3.79      1.23 o 
  12   5   8        0.24       -0.85      0.78 o 
   0   6   8        5.53        5.64      1.18 o 
   1   6   8        9.99        8.60      1.86 o 
   2   6   8       24.15       23.12      1.65 o 
   3   6   8       73.42       76.91      3.87 o 
   4   6   8       93.39       99.44      4.33 o 
   5   6   8        4.16        4.76      0.94 o 
   6   6   8       24.71       23.25      1.55 o 
   7   6   8       22.00       19.61      1.47 o 
   8   6   8        2.81        1.91      0.77 o 
   9   6   8       14.49       13.76      1.40 o 
  10   6   8        2.99        3.90      1.15 o 
  11   6   8       23.76       28.15      1.96 o 
  12   6   8       19.68       21.62      1.91 o 
   1   7   8        2.10        3.14      1.52 o 
   2   7   8       32.64       36.68      2.05 o 
   3   7   8        8.58        4.91      1.55 o 
   4   7   8        3.31        4.97      1.43 o 
   5   7   8       11.10       13.85      1.32 o 
   6   7   8       80.69       77.28      2.65 o 
   7   7   8      327.22      334.62      5.96 o 
   8   7   8       27.47       27.30      2.00 o 
   9   7   8       20.15       25.55      1.76 o 
  10   7   8       16.76       16.26      1.57 o 
  11   7   8        0.23       -0.94      0.68 o 
  12   7   8        9.92        9.22      1.43 o 
   2   8   8        8.77        4.00      1.49 o 
   3   8   8       12.28       10.54      1.97 o 
   4   8   8        3.20        3.33      1.37 o 
   5   8   8       14.57       15.01      2.15 o 
   6   8   8        1.60        1.30      0.78 o 
   7   8   8        6.02        6.88      1.13 o 
   8   8   8        0.02        0.79      0.77 o 
   9   8   8        2.29        4.09      1.49 o 
  10   8   8        7.94        7.35      3.02 o 
  11   8   8        0.27       -0.38      1.30 o 
   3   9   8        0.62        1.72      1.43 o 
   4   9   8        7.98        2.71      1.55 o 
   5   9   8        0.50        0.19      1.04 o 
   6   9   8       30.22       35.28      3.04 o 
   7   9   8       27.53       22.96      4.14 o 
   8   9   8       16.80       16.48      1.58 o 
   9   9   8        1.40        1.50      1.69 o 
  10   9   8        7.62        6.88      1.81 o 
  11   9   8        5.01        3.78      1.13 o 
   5  10   8        8.74        6.09      1.76 o 
   6  10   8        5.05        4.24      1.55 o 
   7  10   8        0.04        0.44      1.14 o 
   8  10   8        0.05       -0.16      1.19 o 
   9  10   8        4.09        4.96      2.20 o 
  10  10   8        0.04        0.78      0.92 o 
  -1  -7   9       13.43       15.78      1.71 o 
   0  -7   9        6.92        8.95      2.48 o 
   1  -7   9        0.02       -0.91      0.69 o 
   2  -7   9        8.27        9.03      1.38 o 
   3  -7   9       20.92       23.88      5.82 o 
  -2  -6   9        5.55        9.77      1.43 o 
  -1  -6   9       11.27       11.00      1.53 o 
   0  -6   9       38.03       36.92      2.22 o 
   1  -6   9        0.88        1.20      0.85 o 
   2  -6   9        5.88        5.90      1.15 o 
   3  -6   9        0.01        0.19      1.16 o 
   4  -6   9       26.28       32.01      3.79 o 
  -3  -5   9        1.25        3.30      1.09 o 
  -2  -5   9       16.43       12.17      2.35 o 
  -1  -5   9        0.64        0.84      1.15 o 
   0  -5   9       12.96       13.60      2.08 o 
   1  -5   9       21.09       23.16      1.76 o 
   2  -5   9        0.66        0.88      0.70 o 
   3  -5   9       11.04       10.19      1.30 o 
   4  -5   9       68.93       62.79      2.64 o 
   5  -5   9      136.04      139.36      3.98 o 
   6  -5   9        5.72        5.84      3.18 o 
  -3  -4   9       48.24       47.91      3.69 o 
  -2  -4   9        0.36        0.65      1.21 o 
  -1  -4   9       46.30       50.48      2.36 o 
   0  -4   9       11.29       11.04      1.31 o 
   1  -4   9        3.25        4.86      1.12 o 
   2  -4   9        9.32        7.63      1.13 o 
   3  -4   9        0.87        1.54      0.75 o 
   4  -4   9        1.58        3.71      0.96 o 
   5  -4   9       10.96       11.07      1.34 o 
   6  -4   9       11.51       14.86      1.53 o 
   7  -4   9        5.56        7.49      1.84 o 
  -3  -3   9        4.17        6.54      1.95 o 
  -2  -3   9        0.27        1.41      0.83 o 
  -1  -3   9        3.00        2.50      0.88 o 
   0  -3   9        2.25        2.83      0.85 o 
   1  -3   9       57.95       54.24      2.59 o 
   2  -3   9       18.69       20.38      1.49 o 
   3  -3   9        2.63        4.58      0.95 o 
   4  -3   9       46.55       45.34      2.16 o 
   5  -3   9        6.34        9.14      1.18 o 
   6  -3   9       30.54       28.56      1.82 o 
   7  -3   9        1.72        1.43      1.30 o 
   8  -3   9        4.99        6.07      1.72 o 
  -3  -2   9       22.26       18.10      2.55 o 
  -2  -2   9        3.14        4.35      1.45 o 
  -1  -2   9       31.17       28.08      3.61 o 
   0  -2   9        4.78        3.27      0.88 o 
   1  -2   9       28.43       33.74      1.80 o 
   2  -2   9       19.96       18.74      1.41 o 
   3  -2   9        0.03        0.37      0.59 o 
   4  -2   9       25.24       29.62      1.68 o 
   5  -2   9       14.66       10.83      1.16 o 
   6  -2   9        0.02       -0.19      0.59 o 
   7  -2   9        0.04        2.82      1.30 o 
   8  -2   9       19.06       22.98      2.57 o 
   9  -2   9        0.39       -0.60      1.16 o 
  -3  -1   9       17.32       18.78      2.61 o 
  -2  -1   9       27.62       33.35      3.08 o 
  -1  -1   9        4.25        3.60      1.28 o 
   0  -1   9       12.99       17.47      1.97 o 
   1  -1   9        1.14        0.48      0.66 o 
   2  -1   9       11.86       11.47      1.18 o 
   3  -1   9        1.76        0.94      0.69 o 
   4  -1   9      127.83      124.97      3.20 o 
   5  -1   9       32.57       37.28      2.35 o 
   6  -1   9        0.80        0.70      0.93 o 
   7  -1   9        3.65        1.97      1.16 o 
   8  -1   9       17.86       16.67      2.21 o 
  -3   0   9        0.01        0.50      1.12 o 
  -2   0   9      112.58      114.26      5.30 o 
  -1   0   9       24.50       23.83      2.53 o 
   0   0   9        5.73        7.83      1.64 o 
   1   0   9       16.80       11.70      2.17 o 
   2   0   9        9.47       16.77      1.31 o 
   3   0   9       43.64       39.73      3.40 o 
   4   0   9        2.42        5.23      0.86 o 
   5   0   9      120.34      113.16      2.97 o 
   6   0   9       53.32       54.31      3.27 o 
   7   0   9       14.85       11.86      1.84 o 
   8   0   9       13.19       12.80      1.97 o 
   9   0   9        0.25        0.77      0.79 o 
  10   0   9        0.47        0.23      1.13 o 
  -2   1   9       18.87       17.27      2.44 o 
  -1   1   9        0.59        0.43      0.97 o 
   0   1   9       16.86       13.54      1.93 o 
   1   1   9        7.77        6.18      1.57 o 
   2   1   9       10.20        5.99      1.04 o 
   3   1   9      110.66      108.16      2.87 o 
   4   1   9       14.06       10.89      0.82 o 
   5   1   9       28.08       33.29      1.86 o 
   6   1   9        5.61        4.53      1.52 o 
   7   1   9        0.10        0.02      0.57 o 
   8   1   9        5.04        7.56      1.43 o 
   9   1   9        6.15        8.55      1.66 o 
  10   1   9        2.73        2.76      0.82 o 
  -2   2   9       19.93       16.40      1.63 o 
  -1   2   9       15.90       17.80      1.55 o 
   0   2   9       24.59       25.56      1.67 o 
   1   2   9      249.15      224.85      6.22 o 
   2   2   9       50.40       44.91      1.56 o 
   3   2   9       73.10       89.50      2.09 o 
   4   2   9      101.83      101.15      2.17 o 
   5   2   9      172.14      178.17      3.79 o 
   6   2   9       74.72       75.33      2.44 o 
   7   2   9      137.64      127.51      4.41 o 
   8   2   9       59.89       56.93      1.97 o 
   9   2   9        1.22        2.46      0.73 o 
  10   2   9       62.33       68.94      2.57 o 
  11   2   9       24.22       21.21      1.81 o 
  -1   3   9       21.43       20.26      2.61 o 
   0   3   9        0.48        0.32      0.71 o 
   1   3   9        0.64        0.69      0.64 o 
   2   3   9       75.52       73.35      2.89 o 
   3   3   9        4.89        3.38      0.64 o 
   4   3   9        1.30       -0.70      1.60 o 
   5   3   9       37.41       40.75      2.51 o 
   6   3   9       23.52       22.87      1.29 o 
   7   3   9      170.67      171.96      3.35 o 
   8   3   9      264.63      272.10      4.47 o 
   9   3   9        2.56        3.14      0.73 o 
  10   3   9      439.52      455.50      7.65 o 
  11   3   9      332.27      342.41     17.71 o 
  -1   4   9       15.94       12.63      1.56 o 
   0   4   9        0.27        0.53      0.78 o 
   1   4   9       19.13       19.39      1.57 o 
   2   4   9       45.88       50.82      2.43 o 
   3   4   9       33.59       33.10      1.73 o 
   4   4   9       55.63       60.11      3.08 o 
   5   4   9       40.92       35.98      1.52 o 
   6   4   9      174.34      175.31      3.95 o 
   7   4   9        3.20        3.01      0.69 o 
   8   4   9      163.56      155.23      3.29 o 
   9   4   9      211.28      231.56      4.99 o 
  10   4   9       25.36       23.12      1.77 o 
  11   4   9        6.50        5.81      1.74 o 
   0   5   9       12.99       11.47      1.46 o 
   1   5   9       12.83       13.88      2.61 o 
   2   5   9        5.82        3.50      0.90 o 
   3   5   9       24.82       25.09      2.50 o 
   4   5   9        1.71        1.58      0.74 o 
   5   5   9      212.12      207.28      4.33 o 
   6   5   9       15.40       11.23      1.19 o 
   7   5   9       71.44       73.40      2.61 o 
   8   5   9       60.81       61.09      2.43 o 
   9   5   9        6.85        3.90      1.00 o 
  10   5   9        4.04        4.33      1.05 o 
  11   5   9        0.12        1.03      0.84 o 
   1   6   9        0.03        0.62      0.75 o 
   2   6   9       11.73       10.92      1.76 o 
   3   6   9        3.05        5.36      1.62 o 
   4   6   9       10.93       11.61      2.01 o 
   5   6   9      232.07      241.40      6.67 o 
   6   6   9      155.11      142.75      3.66 o 
   7   6   9        0.18        0.85      0.71 o 
   8   6   9       93.74       99.68      3.13 o 
   9   6   9       79.78       77.68      2.84 o 
  10   6   9       29.55       30.74      2.00 o 
  11   6   9        3.03        2.32      1.03 o 
   2   7   9        0.04       -0.25      0.93 o 
   3   7   9        0.05        0.14      0.95 o 
   4   7   9       35.10       43.31      3.25 o 
   5   7   9        1.47        1.62      1.16 o 
   6   7   9       95.40       94.90      5.14 o 
   7   7   9       27.10       24.10      2.68 o 
   8   7   9        1.51        1.25      0.78 o 
   9   7   9       23.28       22.67      1.78 o 
  10   7   9       19.15       18.20      1.70 o 
  11   7   9       15.13       11.81      2.85 o 
   3   8   9       17.34       17.85      2.48 o 
   4   8   9       28.05       27.80      2.88 o 
   5   8   9        0.04        0.25      1.08 o 
   6   8   9        2.70        0.04      1.16 o 
   7   8   9        2.60        3.96      1.91 o 
   8   8   9        0.64        0.21      0.95 o 
   9   8   9       12.97       12.30      1.44 o 
  10   8   9       21.04       20.12      1.79 o 
  11   8   9       70.90       72.95      3.68 o 
   5   9   9       13.09       15.51      2.42 o 
   6   9   9        0.73        0.72      1.30 o 
   7   9   9       70.55       69.90      4.18 o 
   8   9   9        8.84        8.12      1.30 o 
   9   9   9        1.41        1.45      0.91 o 
  10   9   9        5.73        3.42      1.16 o 
   0  -6  10        0.42        1.57      1.01 o 
   1  -6  10        9.25        9.78      1.46 o 
   2  -6  10        2.00        0.93      1.07 o 
   3  -6  10        0.60        1.08      0.93 o 
  -1  -5  10      167.76      165.55      4.64 o 
   0  -5  10        1.72        2.19      1.41 o 
   1  -5  10       26.49       26.28      1.97 o 
   2  -5  10       14.81       14.38      1.56 o 
   3  -5  10        4.61        4.72      1.33 o 
   4  -5  10        3.98        4.34      1.07 o 
   5  -5  10        0.09        0.01      0.74 o 
  -1  -4  10       88.24       90.93      3.37 o 
   0  -4  10        1.05        1.88      0.88 o 
   1  -4  10        0.18        0.46      0.74 o 
   2  -4  10       24.04       23.92      1.78 o 
   3  -4  10      182.47      185.96      4.62 o 
   4  -4  10        0.12        1.89      0.95 o 
   5  -4  10       17.30       21.47      1.74 o 
   6  -4  10        4.74        2.64      1.03 o 
  -2  -3  10        0.83        1.45      1.39 o 
  -1  -3  10        8.11        7.36      1.27 o 
   0  -3  10        8.38       11.19      1.41 o 
   1  -3  10       11.64       10.28      1.33 o 
   2  -3  10        5.66        6.05      1.10 o 
   3  -3  10      259.47      268.18      5.53 o 
   4  -3  10       37.20       37.58      2.08 o 
   5  -3  10        0.05        0.47      0.72 o 
   6  -3  10        7.23        6.61      1.18 o 
   7  -3  10        3.74        2.90      1.47 o 
  -2  -2  10       11.31       14.18      2.53 o 
  -1  -2  10       18.84       24.60      2.77 o 
   0  -2  10        1.62        1.13      1.48 o 
   1  -2  10       11.33        8.86      1.22 o 
   2  -2  10       43.57       42.34      3.71 o 
   3  -2  10        0.20        0.05      0.64 o 
   4  -2  10      191.03      172.76      4.19 o 
   5  -2  10      201.53      196.50      4.52 o 
   6  -2  10        0.02        2.63      1.18 o 
   7  -2  10       59.46       69.56      4.14 o 
   8  -2  10       10.07       11.22      2.07 o 
  -2  -1  10       53.42       53.42      3.91 o 
  -1  -1  10       15.16       13.60      2.26 o 
   0  -1  10        0.08        1.26      1.28 o 
   1  -1  10       23.06       28.86      1.81 o 
   2  -1  10        4.83        4.08      0.96 o 
   3  -1  10       27.54       22.79      1.58 o 
   4  -1  10        1.69        0.74      0.83 o 
   5  -1  10        2.15        0.87      0.75 o 
   6  -1  10        0.30        0.10      0.91 o 
   7  -1  10        0.48        1.97      1.22 o 
   8  -1  10       23.88       25.61      2.77 o 
   9  -1  10       10.24       11.59      2.17 o 
  -1   0  10      101.31      105.73      5.20 o 
   0   0  10        5.97        7.23      1.72 o 
   1   0  10        1.41        2.05      0.83 o 
   2   0  10        9.07       13.81      1.33 o 
   3   0  10       54.75       47.38      2.10 o 
   4   0  10       22.16       15.10      1.31 o 
   5   0  10       33.14       39.87      2.98 o 
   6   0  10       40.06       45.18      3.15 o 
   7   0  10       33.32       33.75      2.82 o 
   8   0  10       19.15       20.04      2.48 o 
   9   0  10        1.25        1.68      1.26 o 
  -1   1  10      112.46      116.09      5.47 o 
   0   1  10       70.60       64.95      3.83 o 
   1   1  10        2.30        3.85      1.43 o 
   2   1  10      303.85      290.89      5.47 o 
   3   1  10      427.36      388.63      6.43 o 
   4   1  10       33.39       39.14      2.14 o 
   5   1  10       34.90       34.66      2.73 o 
   6   1  10        6.59        5.09      1.47 o 
   7   1  10       44.59       51.86      3.44 o 
   8   1  10      112.41      108.96      5.03 o 
   9   1  10        2.45        3.46      1.09 o 
  10   1  10        0.22        0.44      0.90 o 
   0   2  10        0.25       -0.04      1.06 o 
   1   2  10       28.44       20.23      2.30 o 
   2   2  10       26.44       26.98      2.44 o 
   3   2  10       13.96       14.77      1.36 o 
   4   2  10       52.53       44.26      2.96 o 
   5   2  10        4.53        6.70      1.02 o 
   6   2  10       93.80       80.96      2.69 o 
   7   2  10       47.75       55.32      2.29 o 
   8   2  10       17.21       18.65      1.31 o 
   9   2  10        7.86        6.68      0.99 o 
  10   2  10       29.27       32.28      1.74 o 
   0   3  10       12.35       13.77      1.52 o 
   1   3  10        5.24        1.46      1.03 o 
   2   3  10        4.84        5.43      0.97 o 
   3   3  10       10.78       13.32      1.32 o 
   4   3  10       20.08       17.63      1.43 o 
   5   3  10       37.93       44.68      2.05 o 
   6   3  10        4.40        3.06      0.92 o 
   7   3  10        1.29        1.21      0.61 o 
   8   3  10       43.00       41.92      1.81 o 
   9   3  10        7.83        9.30      1.09 o 
  10   3  10       16.26       13.98      1.28 o 
  11   3  10        2.09        2.13      1.01 o 
   1   4  10       25.33       28.23      4.54 o 
   2   4  10        3.62        4.47      1.01 o 
   3   4  10        0.33        1.74      1.35 o 
   4   4  10        3.48        3.62      0.76 o 
   5   4  10       17.31       13.48      1.07 o 
   6   4  10        0.56        0.09      0.52 o 
   7   4  10        0.71        0.03      0.98 o 
   8   4  10       38.00       36.77      1.69 o 
   9   4  10       50.79       45.78      1.95 o 
  10   4  10       20.72       24.87      1.89 o 
  11   4  10       82.01       82.57      3.19 o 
   2   5  10        1.27        1.23      0.81 o 
   4   5  10       11.95       11.86      1.93 o 
   5   5  10      193.66      192.75      4.06 o 
   6   5  10       12.33       16.65      1.23 o 
   7   5  10        0.39        0.52      0.69 o 
   8   5  10        1.86        0.39      0.81 o 
   9   5  10       14.03       15.36      1.52 o 
  10   5  10        0.13        0.82      1.64 o 
  11   5  10        0.07        0.37      0.91 o 
   2   6  10        0.11        0.89      1.28 o 
   3   6  10        2.23        2.01      1.14 o 
   4   6  10        1.46        3.33      1.43 o 
   5   6  10        7.96        7.47      1.80 o 
   6   6  10        8.05        9.98      1.70 o 
   7   6  10        7.11       10.36      1.29 o 
   8   6  10       25.47       23.39      2.20 o 
   9   6  10       10.24       15.36      1.55 o 
  10   6  10        4.98        4.79      1.69 o 
  11   6  10        3.60        4.94      1.24 o 
   4   7  10        8.12        5.55      1.76 o 
   5   7  10       14.36       13.37      2.17 o 
   6   7  10       30.59       30.77      2.86 o 
   7   7  10       14.97       12.88      1.53 o 
   8   7  10        6.55        6.60      1.83 o 
   9   7  10        1.84        2.51      0.97 o 
  10   7  10       12.96       12.73      1.55 o 
  11   7  10        1.54        2.29      1.02 o 
   5   8  10        0.00       -0.85      0.99 o 
   6   8  10        0.66        0.52      1.10 o 
   7   8  10        2.39        1.99      1.33 o 
   8   8  10        9.95        8.09      1.45 o 
   9   8  10        0.16       -0.32      0.80 o 
  10   8  10       24.19       26.02      2.02 o 
   1  -4  11        7.70        7.88      2.04 o 
   2  -4  11        2.53        2.01      0.96 o 
   3  -4  11       56.02       56.11      2.70 o 
   4  -4  11        4.04        3.73      1.12 o 
   5  -4  11        6.91        8.60      1.36 o 
   0  -3  11       56.10       74.75      4.03 o 
   1  -3  11       54.06       60.00      2.73 o 
   2  -3  11        5.31        3.96      1.08 o 
   3  -3  11       41.46       44.05      5.62 o 
   4  -3  11       90.28       98.94      3.40 o 
   5  -3  11        0.73        0.97      0.87 o 
   6  -3  11        0.15        1.55      1.32 o 
   0  -2  11        2.99        4.82      1.76 o 
   1  -2  11        3.12        2.03      0.92 o 
   2  -2  11        4.28        1.92      0.91 o 
   3  -2  11       17.43       19.79      2.07 o 
   4  -2  11      123.59      131.25      3.82 o 
   5  -2  11       90.51       94.45      6.00 o 
   6  -2  11        1.74        2.15      1.26 o 
   7  -2  11        5.17        7.08      1.88 o 
   0  -1  11        4.16        4.45      1.74 o 
   1  -1  11       22.41       17.63      1.62 o 
   2  -1  11        3.02        3.72      1.03 o 
   3  -1  11        0.63       -0.17      0.96 o 
   4  -1  11       22.88       24.51      1.71 o 
   5  -1  11       77.48       76.60      4.35 o 
   6  -1  11       10.53       10.48      1.97 o 
   7  -1  11        4.49        5.44      1.64 o 
   8  -1  11      101.84      101.10      5.20 o 
   0   0  11        1.52        1.57      1.20 o 
   1   0  11       11.83       13.21      2.21 o 
   2   0  11        4.03        4.46      1.03 o 
   3   0  11        0.38        0.72      0.74 o 
   4   0  11        9.35        8.38      2.14 o 
   5   0  11        1.60        3.79      1.47 o 
   6   0  11       49.57       42.28      3.33 o 
   7   0  11        4.28        4.37      1.59 o 
   8   0  11       12.22       13.91      2.26 o 
   9   0  11        0.50       -0.97      1.20 o 
   1   1  11        0.78        0.29      0.97 o 
   2   1  11        1.37        1.64      1.33 o 
   3   1  11        1.67        1.23      0.81 o 
   4   1  11        0.40        0.70      1.06 o 
   5   1  11       32.93       33.60      2.80 o 
   6   1  11       86.45       87.54      4.53 o 
   7   1  11       12.93       11.01      2.03 o 
   8   1  11        4.76        3.50      1.59 o 
   9   1  11        0.19        0.04      1.49 o 
   1   2  11        2.79        4.31      1.55 o 
   2   2  11        3.20        2.42      1.22 o 
   3   2  11        8.18        7.60      1.66 o 
   4   2  11       25.24       20.93      2.32 o 
   5   2  11       12.03       14.27      2.05 o 
   6   2  11        8.75       12.26      1.93 o 
   7   2  11       15.02       15.88      2.36 o 
   8   2  11        0.62        1.57      1.11 o 
   9   2  11        4.63        5.64      1.26 o 
  10   2  11       40.86       40.78      2.49 o 
   2   3  11        0.98        2.80      1.37 o 
   4   3  11       32.99       31.59      2.71 o 
   5   3  11       30.80       34.68      2.88 o 
   6   3  11       20.00       25.64      1.90 o 
   7   3  11        6.36        2.74      0.78 o 
   8   3  11        0.00       -0.24      0.64 o 
   9   3  11        0.02        0.15      0.63 o 
  10   3  11       30.93       29.28      1.72 o 
   2   4  11        0.02       -0.41      0.97 o 
   3   4  11        2.49        3.62      1.32 o 
   4   4  11       21.30       19.96      2.32 o 
   5   4  11        0.00        0.06      0.96 o 
   6   4  11       11.79        8.87      1.04 o 
   7   4  11        0.06        0.02      0.69 o 
   8   4  11        2.91        2.61      0.82 o 
   9   4  11        6.30        7.05      1.82 o 
  10   4  11        4.11        4.90      1.19 o 
   3   5  11       54.61       58.12      3.56 o 
   4   5  11        0.09        1.08      1.20 o 
   5   5  11       39.54       39.52      2.98 o 
   6   5  11        0.49        0.84      0.65 o 
   7   5  11        0.71        0.68      0.67 o 
   8   5  11       17.54       18.93      1.67 o 
   9   5  11       14.21       14.03      1.56 o 
  10   5  11       28.76       30.70      2.11 o 
   4   6  11       15.84       15.96      2.53 o 
   5   6  11       51.79       49.38      3.60 o 
   6   6  11       26.47       15.74      2.32 o 
   7   6  11        0.97        0.83      0.81 o 
   8   6  11        0.21        0.82      0.81 o 
   9   6  11       30.71       30.02      2.15 o 
  10   6  11        9.79        9.53      2.00 o 
   6   7  11      118.24      106.67      5.22 o 
   7   7  11      124.34      116.14      3.72 o 
   8   7  11        4.43        2.49      1.55 o 
   9   7  11        3.05        4.12      1.17 o 
   3  -2  12        2.86        1.57      1.11 o 
   4  -2  12       32.90       24.14      2.56 o 
   5  -2  12        0.10       -0.06      1.24 o 
   3  -1  12        0.98        1.65      0.94 o 
   4  -1  12       11.89       13.06      2.26 o 
   5  -1  12        2.56        2.92      1.45 o 
   6  -1  12        2.67        5.71      1.90 o 
   3   0  12        5.03        9.92      1.37 o 
   4   0  12        0.01        0.43      1.16 o 
   5   0  12        2.47        0.70      1.30 o 
   6   0  12        0.87        0.27      1.18 o 
   7   0  12       11.86       14.08      2.42 o 
   3   1  12        0.60        0.62      1.30 o 
   4   1  12        7.51        7.31      1.82 o 
   5   1  12        0.43        1.80      1.24 o 
   6   1  12       55.38       51.43      3.66 o 
   7   1  12        2.22        3.83      1.76 o 
   8   1  12        2.60        1.06      1.33 o 
   4   2  12        8.85        7.72      1.78 o 
   5   2  12        0.00       -0.21      1.12 o 
   6   2  12       13.22       11.16      2.11 o 
   7   2  12        7.41        6.03      1.86 o 
   8   2  12        5.42        5.75      1.30 o 
   5   3  12        0.29        1.77      0.94 o 
   6   3  12        0.52        1.09      0.92 o 
   7   3  12       25.26       26.04      2.03 o 
   8   3  12       37.45       32.32      2.32 o 
   9   3  12       13.73       15.60      1.86 o 
   6   4  12        6.16        8.21      1.37 o 
   7   4  12        0.18        0.49      0.86 o 
   8   4  12       23.68       21.86      1.99 o 
   9   4  12       21.39       22.39      2.03 o 
   6   5  12        9.83       14.80      2.32 o 
   7   5  12        1.19        1.37      0.80 o 
   8   5  12        0.29        1.05      0.87 o 
                                                 
